# Supplementary material for: RNA-Seq study reveals genetic responses of diverse wild soybean accessions to increased ozone levels
Source: BMC Genomics. 2017 Jun 29;18:498. doi: 10.1186/s12864-017-3876-2 (PMC5493002; doi:10.1186/s12864-017-3876-2)
Supplement: Supplementary file 1 — The complete list of p values and Z scores of ontologies affected by O3. Included are the GO accessions, the category of the GO, a description of the GO, the number of genes in the GO, Z scores and P values for all comparisons between wild soybean accessions treated with CF and O3. (XLSX 270 kb) [file 12864_2017_3876_MOESM1_ESM.xlsx]

## Sheet: Sheet1
					407179_T1	407179_T1	407179_T2	407179_T2	407179_T3	407179_T3	424007_T1	424007_T1	424007_T2	424007_T2	424007_T3	424007_T3	424123_T1	424123_T1	424123_T2	424123_T2	424123_T3	424123_T3	507656_T1	507656_T1	507656_T2	507656_T2	507656_T3	507656_T3	407179_T1	407179_T2	407179_T3	424007_T1	424007_T2	424007_T3	424123_T1	424123_T2	424123_T3	507656_T1	507656_T2	507656_T3	407179_T1	407179_T2	407179_T3	424007_T1	424007_T2	424007_T3	424123_T1	424123_T2	424123_T3
GO_acc	ontology	description	number		Z-Score_row1	pvalue_row1	Z-Score_row2	pvalue_row2	Z-Score_row3	pvalue_row3	Z-Score_row4	pvalue_row4	Z-Score_row5	pvalue_row5	Z-Score_row6	pvalue_row6	Z-Score_row7	pvalue_row7	Z-Score_row8	pvalue_row8	Z-Score_row9	pvalue_row9	Z-Score_row10	pvalue_row10	Z-Score_row11	pvalue_row11	Z-Score_row12	pvalue_row12	Z-Score_row1	Z-Score_row2	Z-Score_row3	Z-Score_row4	Z-Score_row5	Z-Score_row6	Z-Score_row7	Z-Score_row8	Z-Score_row9	Z-Score_row10	Z-Score_row11	Z-Score_row12	Z-Score_row1	Z-Score_row2	Z-Score_row3	Z-Score_row4	Z-Score_row5	Z-Score_row6	Z-Score_row7	Z-Score_row8	Z-Score_row9
GO:0051537	F	2 iron, 2 sulfur cluster binding	12		-1.1	0.25	-0.88	0.38	-0.045	0.96	-2.5	0.014	-2.1	0.033	-1.6	0.1	-2.3	0.019	-0.88	0.38	0.2	0.84	0.65	0.51	0.91	0.36	-0.56	0.58	-1.1	-0.88	-0.045	-2.5	-2.1	-1.6	-2.3	-0.88	0.2	0.65	0.91	-0.56	-1.1	-0.88	-0.045	-2.5	-2.1	-1.6	-2.3	-0.88	0.2
GO:0003854	F	3-beta-hydroxy-delta5-steroid dehydrogenase activity	80		0.38	0.71	0.59	0.56	2.4	0.014	1.7	0.09	1.5	0.14	1.5	0.14	-1.4	0.18	-2.3	0.02	0.98	0.33	-1.9	0.053	-4.4	1.3e-05	5.4	6.4e-08	0.38	0.59	2.4	1.7	1.5	1.5	-1.4	-2.3	0.98	-1.9	-4.4	5.4	0.38	0.59	2.4	1.7	1.5	1.5	-1.4	-2.3	0.98
GO:0004315	F	3-oxoacyl-[acyl-carrier-protein] synthase activity	13		7.8	7.1e-15	6.6	2.9e-11	2.1	0.034	5.9	3.8e-09	7.3	2.5e-13	4.9	8.9e-07	3.8	0.00016	2.4	0.016	1.5	0.12	-0.55	0.58	-2.8	0.0059	2.7	0.006	7.8	6.6	2.1	5.9	7.3	4.9	3.8	2.4	1.5	-0.55	-2.8	2.7	7.8	6.6	2.1	5.9	7.3	4.9	3.8	2.4	1.5
GO:0008375	F	acetylglucosaminyltransferase activity	27		2.3	0.024	2.1	0.04	0.95	0.34	1.9	0.051	2.1	0.04	0.78	0.44	0.17	0.87	-0.2	0.84	0.3	0.76	1.4	0.17	1	0.3	0.036	0.97	2.3	2.1	0.95	1.9	2.1	0.78	0.17	-0.2	0.3	1.4	1	0.036	2.3	2.1	0.95	1.9	2.1	0.78	0.17	-0.2	0.3
GO:0016407	F	acetyltransferase activity	25		-0.65	0.52	0.59	0.55	1	0.32	-1.6	0.11	-1.5	0.13	-1.8	0.065	0.63	0.53	0.21	0.83	-0.38	0.71	0.35	0.73	0.48	0.63	-1.2	0.24	-0.65	0.59	1	-1.6	-1.5	-1.8	0.63	0.21	-0.38	0.35	0.48	-1.2	-0.65	0.59	1	-1.6	-1.5	-1.8	0.63	0.21	-0.38
GO:0003993	F	acid phosphatase activity	13		-0.6	0.55	-1.3	0.2	-1.8	0.069	-0.95	0.34	-0.84	0.4	-1.1	0.26	0.41	0.68	-2.1	0.034	1.2	0.23	0.12	0.91	-0.37	0.71	-1.4	0.16	-0.6	-1.3	-1.8	-0.95	-0.84	-1.1	0.41	-2.1	1.2	0.12	-0.37	-1.4	-0.6	-1.3	-1.8	-0.95	-0.84	-1.1	0.41	-2.1	1.2
GO:0016881	F	acid-amino acid ligase activity	137		4.7	2.5e-06	5.6	1.9e-08	2.1	0.04	4.6	4.4e-06	4.2	2.8e-05	3.7	0.00018	2.1	0.034	1	0.3	0.67	0.5	3.3	0.0011	2.6	0.0098	1.5	0.13	4.7	5.6	2.1	4.6	4.2	3.7	2.1	1	0.67	3.3	2.6	1.5	4.7	5.6	2.1	4.6	4.2	3.7	2.1	1	0.67
GO:0022804	F	active transmembrane transporter activity	132		2.2	0.027	1.3	0.19	1	0.31	-0.44	0.66	0.41	0.68	0.36	0.72	1.2	0.22	2.1	0.032	0.22	0.83	-0.11	0.91	-1.3	0.18	0.59	0.55	2.2	1.3	1	-0.44	0.41	0.36	1.2	2.1	0.22	-0.11	-1.3	0.59	2.2	1.3	1	-0.44	0.41	0.36	1.2	2.1	0.22
GO:0008415	F	acyltransferase activity	49		3.7	0.00018	3.5	0.00054	0.79	0.43	2	0.042	2.8	0.0056	0.82	0.41	2.5	0.014	0.3	0.77	0.62	0.54	0.26	0.79	-1.6	0.1	-0.13	0.9	3.7	3.5	0.79	2	2.8	0.82	2.5	0.3	0.62	0.26	-1.6	-0.13	3.7	3.5	0.79	2	2.8	0.82	2.5	0.3	0.62
GO:0030554	F	adenyl nucleotide binding	1602		9.4	0	6.8	1e-11	2.9	0.0037	3.8	0.00016	5	5.7e-07	7.7	1.5e-14	5.2	1.9e-07	7.7	1.8e-14	2.1	0.032	2	0.044	1.8	0.079	3.3	0.00096	9.4	6.8	2.9	3.8	5	7.7	5.2	7.7	2.1	2	1.8	3.3	9.4	6.8	2.9	3.8	5	7.7	5.2	7.7	2.1
GO:0032559	F	adenyl ribonucleotide binding	1484		9.9	0	7.6	2.7e-14	3.4	0.00066	4.1	4.4e-05	5.3	1.5e-07	8.1	6.7e-16	6	2.4e-09	8.4	0	2.4	0.017	2.9	0.0041	3	0.0026	3.6	0.00037	9.9	7.6	3.4	4.1	5.3	8.1	6	8.4	2.4	2.9	3	3.6	9.9	7.6	3.4	4.1	5.3	8.1	6	8.4	2.4
GO:0043531	F	ADP binding	103		4.8	1.6e-06	2.2	0.031	0.89	0.37	0.69	0.49	2.6	0.0082	2.4	0.016	1.2	0.23	1.4	0.17	0.84	0.4	1.7	0.085	1.4	0.15	-3.2	0.0013	4.8	2.2	0.89	0.69	2.6	2.4	1.2	1.4	0.84	1.7	1.4	-3.2	4.8	2.2	0.89	0.69	2.6	2.4	1.2	1.4	0.84
GO:0046165	P	alcohol biosynthetic process	11		-0.74	0.46	-0.72	0.47	-0.033	0.97	-0.76	0.44	-0.67	0.5	-1.2	0.24	-0.69	0.49	-0.33	0.74	0.19	0.85	-1	0.31	0.32	0.75	-0.004	1	-0.74	-0.72	-0.033	-0.76	-0.67	-1.2	-0.69	-0.33	0.19	-1	0.32	-0.004	-0.74	-0.72	-0.033	-0.76	-0.67	-1.2	-0.69	-0.33	0.19
GO:0046164	P	alcohol catabolic process	62		1.7	0.097	0.66	0.51	0.32	0.75	2.1	0.033	1.4	0.15	0.039	0.97	0.36	0.72	0.046	0.96	0.45	0.65	-0.67	0.51	0.14	0.89	-0.91	0.36	1.7	0.66	0.32	2.1	1.4	0.039	0.36	0.046	0.45	-0.67	0.14	-0.91	1.7	0.66	0.32	2.1	1.4	0.039	0.36	0.046	0.45
GO:0006066	P	alcohol metabolic process	98		1.4	0.16	0.051	0.96	-0.026	0.98	0.81	0.42	0.5	0.62	-0.39	0.7	0.37	0.71	-0.069	0.94	0.55	0.58	-0.35	0.73	0.88	0.38	-0.53	0.6	1.4	0.051	-0.026	0.81	0.5	-0.39	0.37	-0.069	0.55	-0.35	0.88	-0.53	1.4	0.051	-0.026	0.81	0.5	-0.39	0.37	-0.069	0.55
GO:0016832	F	aldehyde-lyase activity	11		-2.4	0.017	-1.2	0.23	0.19	0.85	-0.67	0.51	-1.2	0.22	-0.2	0.84	-1.5	0.14	-0.94	0.35	0.19	0.85	-1.1	0.28	0.32	0.75	-0.19	0.85	-2.4	-1.2	0.19	-0.67	-1.2	-0.2	-1.5	-0.94	0.19	-1.1	0.32	-0.19	-2.4	-1.2	0.19	-0.67	-1.2	-0.2	-1.5	-0.94	0.19
GO:0019400	P	alditol metabolic process	12		1.9	0.061	0.57	0.57	0.42	0.67	0.059	0.95	-0.16	0.88	-0.19	0.85	0.094	0.93	-0.38	0.7	-0.83	0.41	1.9	0.052	0.96	0.34	-0.2	0.84	1.9	0.57	0.42	0.059	-0.16	-0.19	0.094	-0.38	-0.83	1.9	0.96	-0.2	1.9	0.57	0.42	0.059	-0.16	-0.19	0.094	-0.38	-0.83
GO:0009820	P	alkaloid metabolic process	26		0.75	0.45	0.61	0.54	-0.12	0.9	0.52	0.61	0.48	0.63	-0.15	0.88	0.58	0.56	0.26	0.8	0.29	0.77	-0.13	0.9	0.058	0.95	-0.29	0.77	0.75	0.61	-0.12	0.52	0.48	-0.15	0.58	0.26	0.29	-0.13	0.058	-0.29	0.75	0.61	-0.12	0.52	0.48	-0.15	0.58	0.26	0.29
GO:0043176	F	amine binding	25		-0.45	0.65	0.15	0.88	0.0056	1	0.34	0.73	0.46	0.65	0.89	0.37	1.3	0.19	1.4	0.18	0.29	0.77	0.58	0.56	0.4	0.69	-0.7	0.48	-0.45	0.15	0.0056	0.34	0.46	0.89	1.3	1.4	0.29	0.58	0.4	-0.7	-0.45	0.15	0.0056	0.34	0.46	0.89	1.3	1.4	0.29
GO:0009309	P	amine biosynthetic process	73		1.5	0.14	0.54	0.59	1	0.31	2.6	0.011	1.4	0.18	-0.62	0.53	0.78	0.44	-0.86	0.39	-0.57	0.57	1.1	0.26	0.62	0.53	-0.56	0.58	1.5	0.54	1	2.6	1.4	-0.62	0.78	-0.86	-0.57	1.1	0.62	-0.56	1.5	0.54	1	2.6	1.4	-0.62	0.78	-0.86	-0.57
GO:0009310	P	amine catabolic process	16		-1.1	0.29	-1.4	0.16	0.39	0.7	-0.63	0.53	-0.093	0.93	-1.2	0.21	-0.87	0.38	-1	0.31	-0.54	0.59	-0.88	0.38	0.38	0.7	-0.23	0.82	-1.1	-1.4	0.39	-0.63	-0.093	-1.2	-0.87	-1	-0.54	-0.88	0.38	-0.23	-1.1	-1.4	0.39	-0.63	-0.093	-1.2	-0.87	-1	-0.54
GO:0009308	P	amine metabolic process	187		0.056	0.96	-0.87	0.39	0.5	0.62	-0.14	0.89	0.011	0.99	-1.2	0.24	0.0098	0.99	-0.88	0.38	0.54	0.59	0.88	0.38	0.59	0.56	0.069	0.95	0.056	-0.87	0.5	-0.14	0.011	-1.2	0.0098	-0.88	0.54	0.88	0.59	0.069	0.056	-0.87	0.5	-0.14	0.011	-1.2	0.0098	-0.88	0.54
GO:0005275	F	amine transmembrane transporter activity	11		0.27	0.79	0.82	0.41	1.1	0.28	0.21	0.83	0.44	0.66	0.4	0.69	-0.3	0.77	0.1	0.92	0.19	0.85	0.0091	0.99	0.32	0.75	1.9	0.054	0.27	0.82	1.1	0.21	0.44	0.4	-0.3	0.1	0.19	0.0091	0.32	1.9	0.27	0.82	1.1	0.21	0.44	0.4	-0.3	0.1	0.19
GO:0015837	P	amine transport	31		0.41	0.68	1	0.31	2.7	0.0067	-0.24	0.81	1	0.32	-0.11	0.91	-0.59	0.55	-0.36	0.72	0.85	0.39	0.28	0.78	0.031	0.98	3.4	0.00058	0.41	1	2.7	-0.24	1	-0.11	-0.59	-0.36	0.85	0.28	0.031	3.4	0.41	1	2.7	-0.24	1	-0.11	-0.59	-0.36	0.85
GO:0043038	P	amino acid activation	46		-0.69	0.49	-1.6	0.11	-0.76	0.45	-1.4	0.17	-1.5	0.14	-2	0.044	0.014	0.99	0.18	0.86	0.69	0.49	1.3	0.2	0.65	0.51	-0.39	0.7	-0.69	-1.6	-0.76	-1.4	-1.5	-2	0.014	0.18	0.69	1.3	0.65	-0.39	-0.69	-1.6	-0.76	-1.4	-1.5	-2	0.014	0.18	0.69
GO:0016597	F	amino acid binding	25		-0.45	0.65	0.15	0.88	0.0056	1	0.34	0.73	0.46	0.65	0.89	0.37	1.3	0.19	1.4	0.18	0.29	0.77	0.58	0.56	0.4	0.69	-0.7	0.48	-0.45	0.15	0.0056	0.34	0.46	0.89	1.3	1.4	0.29	0.58	0.4	-0.7	-0.45	0.15	0.0056	0.34	0.46	0.89	1.3	1.4	0.29
GO:0003333	P	amino acid transmembrane transport	31		0.41	0.68	1	0.31	2.7	0.0067	-0.24	0.81	1	0.32	-0.11	0.91	-0.59	0.55	-0.36	0.72	0.85	0.39	0.28	0.78	0.031	0.98	3.4	0.00058	0.41	1	2.7	-0.24	1	-0.11	-0.59	-0.36	0.85	0.28	0.031	3.4	0.41	1	2.7	-0.24	1	-0.11	-0.59	-0.36	0.85
GO:0015171	F	amino acid transmembrane transporter activity	11		0.27	0.79	0.82	0.41	1.1	0.28	0.21	0.83	0.44	0.66	0.4	0.69	-0.3	0.77	0.1	0.92	0.19	0.85	0.0091	0.99	0.32	0.75	1.9	0.054	0.27	0.82	1.1	0.21	0.44	0.4	-0.3	0.1	0.19	0.0091	0.32	1.9	0.27	0.82	1.1	0.21	0.44	0.4	-0.3	0.1	0.19
GO:0006865	P	amino acid transport	31		0.41	0.68	1	0.31	2.7	0.0067	-0.24	0.81	1	0.32	-0.11	0.91	-0.59	0.55	-0.36	0.72	0.85	0.39	0.28	0.78	0.031	0.98	3.4	0.00058	0.41	1	2.7	-0.24	1	-0.11	-0.59	-0.36	0.85	0.28	0.031	3.4	0.41	1	2.7	-0.24	1	-0.11	-0.59	-0.36	0.85
GO:0004812	F	aminoacyl-tRNA ligase activity	45		-0.64	0.52	-1.6	0.11	-0.78	0.44	-1.4	0.17	-1.5	0.14	-2	0.043	0.01	0.99	0.2	0.84	0.69	0.49	1.3	0.21	0.64	0.52	-0.39	0.7	-0.64	-1.6	-0.78	-1.4	-1.5	-2	0.01	0.2	0.69	1.3	0.64	-0.39	-0.64	-1.6	-0.78	-1.4	-1.5	-2	0.01	0.2	0.69
GO:0006026	P	aminoglycan catabolic process	11		-0.77	0.44	-0.056	0.96	2.3	0.021	1.4	0.16	1.7	0.083	3.1	0.0017	-0.35	0.73	-2.3	0.022	1.5	0.14	0.63	0.53	-0.98	0.33	4.8	1.8e-06	-0.77	-0.056	2.3	1.4	1.7	3.1	-0.35	-2.3	1.5	0.63	-0.98	4.8	-0.77	-0.056	2.3	1.4	1.7	3.1	-0.35	-2.3	1.5
GO:0006022	P	aminoglycan metabolic process	11		-0.77	0.44	-0.056	0.96	2.3	0.021	1.4	0.16	1.7	0.083	3.1	0.0017	-0.35	0.73	-2.3	0.022	1.5	0.14	0.63	0.53	-0.98	0.33	4.8	1.8e-06	-0.77	-0.056	2.3	1.4	1.7	3.1	-0.35	-2.3	1.5	0.63	-0.98	4.8	-0.77	-0.056	2.3	1.4	1.7	3.1	-0.35	-2.3	1.5
GO:0004177	F	aminopeptidase activity	12		-0.64	0.52	-0.079	0.94	-0.23	0.82	-0.71	0.48	-0.73	0.47	0.25	0.81	0.094	0.93	0.15	0.88	0.2	0.84	0.0016	1	-0.23	0.81	-0.2	0.84	-0.64	-0.079	-0.23	-0.71	-0.73	0.25	0.094	0.15	0.2	0.0016	-0.23	-0.2	-0.64	-0.079	-0.23	-0.71	-0.73	0.25	0.094	0.15	0.2
GO:0016160	F	amylase activity	13		-0.55	0.58	0.28	0.78	0.53	0.6	-1.9	0.058	-1.8	0.07	-1.3	0.19	0.056	0.96	-0.001	1	0.21	0.84	-1.9	0.06	-0.27	0.79	-0.16	0.87	-0.55	0.28	0.53	-1.9	-1.8	-1.3	0.056	-0.001	0.21	-1.9	-0.27	-0.16	-0.55	0.28	0.53	-1.9	-1.8	-1.3	0.056	-0.001	0.21
GO:0005680	C	anaphase-promoting complex	51		0.65	0.51	3.1	0.0018	1.3	0.19	1.9	0.055	2.1	0.038	1.7	0.099	1.4	0.16	0.46	0.64	0.41	0.68	2.2	0.029	1.1	0.28	0.5	0.62	0.65	3.1	1.3	1.9	2.1	1.7	1.4	0.46	0.41	2.2	1.1	0.5	0.65	3.1	1.3	1.9	2.1	1.7	1.4	0.46	0.41
GO:0008509	F	anion transmembrane transporter activity	24		-0.51	0.61	0.0024	1	-0.54	0.59	-3.9	0.00011	-1.7	0.089	-0.95	0.34	-2	0.049	-0.15	0.88	-1.1	0.26	-0.34	0.73	0.47	0.64	-0.36	0.72	-0.51	0.0024	-0.54	-3.9	-1.7	-0.95	-2	-0.15	-1.1	-0.34	0.47	-0.36	-0.51	0.0024	-0.54	-3.9	-1.7	-0.95	-2	-0.15	-1.1
GO:0006820	P	anion transport	31		-0.18	0.86	0.27	0.79	-0.41	0.68	-3.5	0.00039	-1.4	0.18	-1	0.31	-1.5	0.14	-0.27	0.79	-0.92	0.36	-0.063	0.95	-0.1	0.92	-0.39	0.7	-0.18	0.27	-0.41	-3.5	-1.4	-1	-1.5	-0.27	-0.92	-0.063	-0.1	-0.39	-0.18	0.27	-0.41	-3.5	-1.4	-1	-1.5	-0.27	-0.92
GO:0016209	F	antioxidant activity	92		-0.096	0.92	2.1	0.04	1.9	0.056	2.1	0.036	3.5	0.00046	0.3	0.77	1.2	0.22	1.2	0.24	1.5	0.13	-2.4	0.018	-2.5	0.012	0.5	0.62	-0.096	2.1	1.9	2.1	3.5	0.3	1.2	1.2	1.5	-2.4	-2.5	0.5	-0.096	2.1	1.9	2.1	3.5	0.3	1.2	1.2	1.5
GO:0015297	F	antiporter activity	54		0.5	0.61	-0.063	0.95	0.44	0.66	-1.7	0.09	-0.43	0.67	-1.1	0.29	-0.31	0.75	-0.78	0.44	0.033	0.97	1.1	0.25	-1.6	0.11	-0.28	0.78	0.5	-0.063	0.44	-1.7	-0.43	-1.1	-0.31	-0.78	0.033	1.1	-1.6	-0.28	0.5	-0.063	0.44	-1.7	-0.43	-1.1	-0.31	-0.78	0.033
GO:0048046	C	apoplast	31		-4.6	4.6e-06	-5.7	9.2e-09	-1.4	0.16	-5.6	2.2e-08	-5.6	1.8e-08	-7.6	4.1e-14	-5.7	9.8e-09	-9.4	4e-21	-7.8	5.2e-15	-8.4	5e-17	-3.6	0.00028	-0.61	0.54	-4.6	-5.7	-1.4	-5.6	-5.6	-7.6	-5.7	-9.4	-7.8	-8.4	-3.6	-0.61	-4.6	-5.7	-1.4	-5.6	-5.6	-7.6	-5.7	-9.4	-7.8
GO:0009073	P	aromatic amino acid family biosynthetic process	12		2.3	0.022	1.8	0.08	0.18	0.86	3.5	0.00042	2.8	0.0057	0.97	0.33	1.1	0.27	0.46	0.65	0.2	0.84	1.3	0.2	0.33	0.74	-0.2	0.84	2.3	1.8	0.18	3.5	2.8	0.97	1.1	0.46	0.2	1.3	0.33	-0.2	2.3	1.8	0.18	3.5	2.8	0.97	1.1	0.46	0.2
GO:0009072	P	aromatic amino acid family metabolic process	13		2.1	0.037	1.7	0.093	0.19	0.85	3.2	0.0014	2.6	0.0087	0.91	0.36	1.1	0.28	0.41	0.68	0.21	0.84	1.3	0.2	0.35	0.73	-0.21	0.84	2.1	1.7	0.19	3.2	2.6	0.91	1.1	0.41	0.21	1.3	0.35	-0.21	2.1	1.7	0.19	3.2	2.6	0.91	1.1	0.41	0.21
GO:0019438	P	aromatic compound biosynthetic process	21		1	0.31	1.1	0.27	0.24	0.81	2.2	0.031	1.7	0.093	0.14	0.89	0.68	0.5	0.13	0.9	0.26	0.79	0.88	0.38	0.44	0.66	-0.6	0.55	1	1.1	0.24	2.2	1.7	0.14	0.68	0.13	0.26	0.88	0.44	-0.6	1	1.1	0.24	2.2	1.7	0.14	0.68	0.13	0.26
GO:0006529	P	asparagine biosynthetic process	11		0.14	0.89	-0.3	0.76	1.3	0.19	-1.8	0.072	-1.5	0.15	-0.89	0.37	0.44	0.66	-0.0077	0.99	-1.6	0.1	1.5	0.15	0.74	0.46	-0.25	0.81	0.14	-0.3	1.3	-1.8	-1.5	-0.89	0.44	-0.0077	-1.6	1.5	0.74	-0.25	0.14	-0.3	1.3	-1.8	-1.5	-0.89	0.44	-0.0077	-1.6
GO:0006528	P	asparagine metabolic process	11		0.14	0.89	-0.3	0.76	1.3	0.19	-1.8	0.072	-1.5	0.15	-0.89	0.37	0.44	0.66	-0.0077	0.99	-1.6	0.1	1.5	0.15	0.74	0.46	-0.25	0.81	0.14	-0.3	1.3	-1.8	-1.5	-0.89	0.44	-0.0077	-1.6	1.5	0.74	-0.25	0.14	-0.3	1.3	-1.8	-1.5	-0.89	0.44	-0.0077	-1.6
GO:0004066	F	asparagine synthase (glutamine-hydrolyzing) activity	11		0.14	0.89	-0.3	0.76	1.3	0.19	-1.8	0.072	-1.5	0.15	-0.89	0.37	0.44	0.66	-0.0077	0.99	-1.6	0.1	1.5	0.15	0.74	0.46	-0.25	0.81	0.14	-0.3	1.3	-1.8	-1.5	-0.89	0.44	-0.0077	-1.6	1.5	0.74	-0.25	0.14	-0.3	1.3	-1.8	-1.5	-0.89	0.44	-0.0077	-1.6
GO:0009067	P	aspartate family amino acid biosynthetic process	15		-0.8	0.43	-1	0.31	0.53	0.59	-1.1	0.26	-1.4	0.16	-1.4	0.16	-0.0087	0.99	-0.12	0.9	-1.3	0.18	-0.055	0.96	0.73	0.46	-0.27	0.79	-0.8	-1	0.53	-1.1	-1.4	-1.4	-0.0087	-0.12	-1.3	-0.055	0.73	-0.27	-0.8	-1	0.53	-1.1	-1.4	-1.4	-0.0087	-0.12	-1.3
GO:0009066	P	aspartate family amino acid metabolic process	17		-0.3	0.76	-0.97	0.33	0.52	0.6	-0.57	0.57	-0.94	0.35	-1.4	0.17	0.005	1	-0.17	0.87	-1.2	0.22	0.04	0.97	0.74	0.46	-0.28	0.78	-0.3	-0.97	0.52	-0.57	-0.94	-1.4	0.005	-0.17	-1.2	0.04	0.74	-0.28	-0.3	-0.97	0.52	-0.57	-0.94	-1.4	0.005	-0.17	-1.2
GO:0004190	F	aspartic-type endopeptidase activity	60		-0.47	0.64	-0.63	0.53	0.6	0.55	1.4	0.17	0.18	0.85	0.6	0.55	0.66	0.51	0.73	0.47	-0.23	0.81	-1	0.31	-0.041	0.97	0.78	0.43	-0.47	-0.63	0.6	1.4	0.18	0.6	0.66	0.73	-0.23	-1	-0.041	0.78	-0.47	-0.63	0.6	1.4	0.18	0.6	0.66	0.73	-0.23
GO:0070001	F	aspartic-type peptidase activity	60		-0.47	0.64	-0.63	0.53	0.6	0.55	1.4	0.17	0.18	0.85	0.6	0.55	0.66	0.51	0.73	0.47	-0.23	0.81	-1	0.31	-0.041	0.97	0.78	0.43	-0.47	-0.63	0.6	1.4	0.18	0.6	0.66	0.73	-0.23	-1	-0.041	0.78	-0.47	-0.63	0.6	1.4	0.18	0.6	0.66	0.73	-0.23
GO:0005524	F	ATP binding	1384		8.9	0	7.3	3.1e-13	3.3	0.001	4	5.4e-05	4.7	2.2e-06	7.7	1.2e-14	5.9	4.8e-09	8.3	0	2.3	0.024	2.5	0.013	2.7	0.0062	4.6	5.2e-06	8.9	7.3	3.3	4	4.7	7.7	5.9	8.3	2.3	2.5	2.7	4.6	8.9	7.3	3.3	4	4.7	7.7	5.9	8.3	2.3
GO:0006754	P	ATP biosynthetic process	16		-1.9	0.06	-0.43	0.67	-1.9	0.056	-0.21	0.83	-0.81	0.42	-0.35	0.73	-0.99	0.32	0.21	0.84	0.23	0.82	0.75	0.45	0.38	0.7	-0.23	0.82	-1.9	-0.43	-1.9	-0.21	-0.81	-0.35	-0.99	0.21	0.23	0.75	0.38	-0.23	-1.9	-0.43	-1.9	-0.21	-0.81	-0.35	-0.99	0.21	0.23
GO:0015991	P	ATP hydrolysis coupled proton transport	12		-0.68	0.5	-0.87	0.38	-1	0.3	-0.36	0.72	-1.6	0.11	-1.2	0.23	-0.61	0.54	-0.38	0.7	0.47	0.64	-0.82	0.41	1.7	0.095	-0.2	0.84	-0.68	-0.87	-1	-0.36	-1.6	-1.2	-0.61	-0.38	0.47	-0.82	1.7	-0.2	-0.68	-0.87	-1	-0.36	-1.6	-1.2	-0.61	-0.38	0.47
GO:0046034	P	ATP metabolic process	16		-1.9	0.06	-0.43	0.67	-1.9	0.056	-0.21	0.83	-0.81	0.42	-0.35	0.73	-0.99	0.32	0.21	0.84	0.23	0.82	0.75	0.45	0.38	0.7	-0.23	0.82	-1.9	-0.43	-1.9	-0.21	-0.81	-0.35	-0.99	0.21	0.23	0.75	0.38	-0.23	-1.9	-0.43	-1.9	-0.21	-0.81	-0.35	-0.99	0.21	0.23
GO:0015986	P	ATP synthesis coupled proton transport	16		-1.9	0.06	-0.43	0.67	-1.9	0.056	-0.21	0.83	-0.81	0.42	-0.35	0.73	-0.99	0.32	0.21	0.84	0.23	0.82	0.75	0.45	0.38	0.7	-0.23	0.82	-1.9	-0.43	-1.9	-0.21	-0.81	-0.35	-0.99	0.21	0.23	0.75	0.38	-0.23	-1.9	-0.43	-1.9	-0.21	-0.81	-0.35	-0.99	0.21	0.23
GO:0016887	F	ATPase activity	181		4.5	8.3e-06	2.8	0.0052	2.8	0.0046	0.21	0.83	0.096	0.92	2.4	0.017	4.6	5.4e-06	6.4	1.6e-10	1	0.32	1.2	0.21	0.56	0.58	1.3	0.19	4.5	2.8	2.8	0.21	0.096	2.4	4.6	6.4	1	1.2	0.56	1.3	4.5	2.8	2.8	0.21	0.096	2.4	4.6	6.4	1
GO:0042623	F	ATPase activity, coupled	121		3.3	0.001	1.2	0.21	2	0.047	-0.12	0.91	-0.68	0.49	1	0.31	4	5.7e-05	5.8	7.5e-09	0.7	0.49	0.98	0.33	1.2	0.23	0.58	0.56	3.3	1.2	2	-0.12	-0.68	1	4	5.8	0.7	0.98	1.2	0.58	3.3	1.2	2	-0.12	-0.68	1	4	5.8	0.7
GO:0043492	F	ATPase activity, coupled to movement of substances	50		2.2	0.027	1.8	0.071	0.83	0.41	1.1	0.28	1.1	0.28	1.8	0.08	2.6	0.0095	4.5	6.9e-06	0.091	0.93	-1.8	0.067	-0.89	0.37	0.49	0.63	2.2	1.8	0.83	1.1	1.1	1.8	2.6	4.5	0.091	-1.8	-0.89	0.49	2.2	1.8	0.83	1.1	1.1	1.8	2.6	4.5	0.091
GO:0042626	F	ATPase activity, coupled to transmembrane movement of substances	50		2.2	0.027	1.8	0.071	0.83	0.41	1.1	0.28	1.1	0.28	1.8	0.08	2.6	0.0095	4.5	6.9e-06	0.091	0.93	-1.8	0.067	-0.89	0.37	0.49	0.63	2.2	1.8	0.83	1.1	1.1	1.8	2.6	4.5	0.091	-1.8	-0.89	0.49	2.2	1.8	0.83	1.1	1.1	1.8	2.6	4.5	0.091
GO:0060590	F	ATPase regulator activity	10		0.96	0.34	0.49	0.63	0.71	0.48	0.92	0.36	0.61	0.54	0.84	0.4	1.6	0.11	0.012	0.99	0.18	0.86	-0.26	0.8	0.3	0.76	-0.18	0.86	0.96	0.49	0.71	0.92	0.61	0.84	1.6	0.012	0.18	-0.26	0.3	-0.18	0.96	0.49	0.71	0.92	0.61	0.84	1.6	0.012	0.18
GO:0008026	F	ATP-dependent helicase activity	59		2.8	0.0045	0.45	0.65	2.1	0.04	-0.97	0.33	-1.4	0.15	-0.26	0.79	3	0.0026	3.9	0.00011	0.82	0.41	2.8	0.0051	2.4	0.016	0.54	0.59	2.8	0.45	2.1	-0.97	-1.4	-0.26	3	3.9	0.82	2.8	2.4	0.54	2.8	0.45	2.1	-0.97	-1.4	-0.26	3	3.9	0.82
GO:0004176	F	ATP-dependent peptidase activity	10		-0.68	0.5	-0.79	0.43	0.034	0.97	-0.44	0.66	-1.2	0.23	0.32	0.75	0.87	0.39	0.73	0.46	0.18	0.86	0.6	0.55	0.3	0.76	0.14	0.89	-0.68	-0.79	0.034	-0.44	-1.2	0.32	0.87	0.73	0.18	0.6	0.3	0.14	-0.68	-0.79	0.034	-0.44	-1.2	0.32	0.87	0.73	0.18
GO:0006284	P	base-excision repair	12		-2.1	0.039	-2.1	0.036	-1.3	0.2	-1	0.31	-1.8	0.075	-0.0035	1	-3.7	0.00019	-2.1	0.032	0.2	0.84	-0.75	0.46	-3.5	0.00052	-0.2	0.84	-2.1	-2.1	-1.3	-1	-1.8	-0.0035	-3.7	-2.1	0.2	-0.75	-3.5	-0.2	-2.1	-2.1	-1.3	-1	-1.8	-0.0035	-3.7	-2.1	0.2
GO:0016161	F	beta-amylase activity	10		-1	0.31	0.1	0.92	0.01	0.99	-1.9	0.057	-2.3	0.024	-1.2	0.24	-0.35	0.73	-0.35	0.73	0.18	0.86	-2.3	0.02	-0.4	0.69	-0.27	0.79	-1	0.1	0.01	-1.9	-2.3	-1.2	-0.35	-0.35	0.18	-2.3	-0.4	-0.27	-1	0.1	0.01	-1.9	-2.3	-1.2	-0.35	-0.35	0.18
GO:0004565	F	beta-galactosidase activity	17		-1.2	0.22	-2.1	0.034	-1.4	0.17	-2.9	0.0037	-1.9	0.054	-1.9	0.056	-1	0.31	-0.82	0.41	0.8	0.42	-1.2	0.24	-0.75	0.46	-0.15	0.88	-1.2	-2.1	-1.4	-2.9	-1.9	-1.9	-1	-0.82	0.8	-1.2	-0.75	-0.15	-1.2	-2.1	-1.4	-2.9	-1.9	-1.9	-1	-0.82	0.8
GO:0009341	C	beta-galactosidase complex	17		-1.2	0.22	-2.1	0.034	-1.4	0.17	-2.9	0.0037	-1.9	0.054	-1.9	0.056	-1	0.31	-0.82	0.41	0.8	0.42	-1.2	0.24	-0.75	0.46	-0.15	0.88	-1.2	-2.1	-1.4	-2.9	-1.9	-1.9	-1	-0.82	0.8	-1.2	-0.75	-0.15	-1.2	-2.1	-1.4	-2.9	-1.9	-1.9	-1	-0.82	0.8
GO:0005488	F	binding	5304		8.1	6.7e-16	7.5	5e-14	3.9	8.6e-05	5	5.2e-07	5.8	5.9e-09	7.3	2.4e-13	5.8	5.2e-09	7.1	1.6e-12	2.9	0.0037	2.4	0.016	0.21	0.83	4.2	2.7e-05	8.1	7.5	3.9	5	5.8	7.3	5.8	7.1	2.9	2.4	0.21	4.2	8.1	7.5	3.9	5	5.8	7.3	5.8	7.1	2.9
GO:0065007	P	biological regulation	1037		1.8	0.067	3.8	0.00013	1.3	0.21	1.2	0.23	3.4	0.00071	2.1	0.036	3.4	0.00069	3.2	0.0013	0.52	0.6	2.3	0.022	1.8	0.076	3.2	0.0015	1.8	3.8	1.3	1.2	3.4	2.1	3.4	3.2	0.52	2.3	1.8	3.2	1.8	3.8	1.3	1.2	3.4	2.1	3.4	3.2	0.52
GO:0009058	P	biosynthetic process	1576		2.4	0.014	1.4	0.16	-0.25	0.81	2.1	0.037	2.4	0.018	-0.2	0.84	0.91	0.36	0.66	0.51	1.4	0.16	1.1	0.25	-0.5	0.62	2.7	0.0073	2.4	1.4	-0.25	2.1	2.4	-0.2	0.91	0.66	1.4	1.1	-0.5	2.7	2.4	1.4	-0.25	2.1	2.4	-0.2	0.91	0.66	1.4
GO:0005509	F	calcium ion binding	167		1.2	0.25	3.3	0.00097	1.7	0.081	3.8	0.00015	2.9	0.0037	3.1	0.0017	2.9	0.0038	4.9	9.4e-07	-0.29	0.77	0.048	0.96	2	0.041	1.5	0.15	1.2	3.3	1.7	3.8	2.9	3.1	2.9	4.9	-0.29	0.048	2	1.5	1.2	3.3	1.7	3.8	2.9	3.1	2.9	4.9	-0.29
GO:0005516	F	calmodulin binding	13		0.35	0.73	0.12	0.9	0.11	0.91	-1	0.3	-0.39	0.7	-0.46	0.65	-0.1	0.92	1.2	0.24	0.21	0.84	0.21	0.83	0.35	0.73	0.14	0.89	0.35	0.12	0.11	-1	-0.39	-0.46	-0.1	1.2	0.21	0.21	0.35	0.14	0.35	0.12	0.11	-1	-0.39	-0.46	-0.1	1.2	0.21
GO:0030246	F	carbohydrate binding	96		3	0.0026	2.4	0.014	0.23	0.82	4.2	2.8e-05	3.5	0.00045	3.7	0.00023	0.91	0.36	1.7	0.08	1.2	0.22	0.9	0.37	1.1	0.27	3.9	0.00011	3	2.4	0.23	4.2	3.5	3.7	0.91	1.7	1.2	0.9	1.1	3.9	3	2.4	0.23	4.2	3.5	3.7	0.91	1.7	1.2
GO:0016051	P	carbohydrate biosynthetic process	135		0.58	0.56	0.19	0.85	0.27	0.79	-0.86	0.39	-0.81	0.42	-1.2	0.23	-1	0.32	-1.7	0.086	0.67	0.5	-2.5	0.013	-0.35	0.73	-3.2	0.0012	0.58	0.19	0.27	-0.86	-0.81	-1.2	-1	-1.7	0.67	-2.5	-0.35	-3.2	0.58	0.19	0.27	-0.86	-0.81	-1.2	-1	-1.7	0.67
GO:0016052	P	carbohydrate catabolic process	85		0.76	0.45	0.58	0.57	1.1	0.26	1.5	0.13	0.98	0.33	0.74	0.46	0.067	0.95	-0.93	0.35	1	0.32	-1.1	0.27	-0.35	0.73	0.84	0.4	0.76	0.58	1.1	1.5	0.98	0.74	0.067	-0.93	1	-1.1	-0.35	0.84	0.76	0.58	1.1	1.5	0.98	0.74	0.067	-0.93	1
GO:0019200	F	carbohydrate kinase activity	12		0.75	0.45	-0.042	0.97	-0.37	0.71	0.27	0.79	-0.13	0.9	-1.5	0.14	-0.66	0.51	-0.93	0.35	0.2	0.84	-0.17	0.86	0.33	0.74	-0.79	0.43	0.75	-0.042	-0.37	0.27	-0.13	-1.5	-0.66	-0.93	0.2	-0.17	0.33	-0.79	0.75	-0.042	-0.37	0.27	-0.13	-1.5	-0.66	-0.93	0.2
GO:0005975	P	carbohydrate metabolic process	565		-0.86	0.39	-2	0.048	0.05	0.96	-1.8	0.066	-1.7	0.084	-3	0.0031	-3.1	0.0017	-4.8	1.9e-06	-1.1	0.28	-6.1	1.2e-09	-2.8	0.0058	-1.2	0.22	-0.86	-2	0.05	-1.8	-1.7	-3	-3.1	-4.8	-1.1	-6.1	-2.8	-1.2	-0.86	-2	0.05	-1.8	-1.7	-3	-3.1	-4.8	-1.1
GO:0016830	F	carbon-carbon lyase activity	42		-0.7	0.48	0.34	0.73	0.22	0.83	0.074	0.94	0.12	0.91	0.16	0.87	-1.5	0.13	-0.17	0.87	0.37	0.71	-0.95	0.34	0.035	0.97	-0.21	0.84	-0.7	0.34	0.22	0.074	0.12	0.16	-1.5	-0.17	0.37	-0.95	0.035	-0.21	-0.7	0.34	0.22	0.074	0.12	0.16	-1.5	-0.17	0.37
GO:0016884	F	carbon-nitrogen ligase activity, with glutamine as amido-N-donor	21		-1.3	0.2	-1.5	0.14	0.35	0.73	-2.6	0.0094	-2.4	0.018	-1.5	0.13	-0.71	0.48	0.081	0.94	-1.6	0.12	0.14	0.89	0.75	0.46	-0.3	0.76	-1.3	-1.5	0.35	-2.6	-2.4	-1.5	-0.71	0.081	-1.6	0.14	0.75	-0.3	-1.3	-1.5	0.35	-2.6	-2.4	-1.5	-0.71	0.081	-1.6
GO:0016840	F	carbon-nitrogen lyase activity	17		2	0.047	2.3	0.02	-0.48	0.63	3.8	0.00015	3.2	0.0013	2.9	0.0032	-0.41	0.68	0.42	0.68	-0.72	0.47	0.38	0.71	-3	0.0032	2.4	0.016	2	2.3	-0.48	3.8	3.2	2.9	-0.41	0.42	-0.72	0.38	-3	2.4	2	2.3	-0.48	3.8	3.2	2.9	-0.41	0.42	-0.72
GO:0016835	F	carbon-oxygen lyase activity	34		-0.053	0.96	-0.36	0.72	0.4	0.69	1.2	0.25	1	0.31	-0.87	0.38	-1.6	0.1	-0.59	0.56	1.6	0.11	2	0.047	0.014	0.99	-1.7	0.085	-0.053	-0.36	0.4	1.2	1	-0.87	-1.6	-0.59	1.6	2	0.014	-1.7	-0.053	-0.36	0.4	1.2	1	-0.87	-1.6	-0.59	1.6
GO:0016838	F	carbon-oxygen lyase activity, acting on phosphates	10		-0.63	0.53	-1.7	0.085	-0.31	0.75	-0.02	0.98	0.41	0.69	-0.6	0.55	-2.9	0.0037	-0.86	0.39	2.5	0.012	0.6	0.55	0.3	0.76	-1.4	0.17	-0.63	-1.7	-0.31	-0.02	0.41	-0.6	-2.9	-0.86	2.5	0.6	0.3	-1.4	-0.63	-1.7	-0.31	-0.02	0.41	-0.6	-2.9	-0.86	2.5
GO:0004091	F	carboxylesterase activity	78		0.67	0.5	1.2	0.22	1.1	0.28	0.027	0.98	0.79	0.43	1.1	0.25	1	0.3	0.29	0.77	-1	0.3	-0.74	0.46	-1.3	0.18	-0.22	0.83	0.67	1.2	1.1	0.027	0.79	1.1	1	0.29	-1	-0.74	-1.3	-0.22	0.67	1.2	1.1	0.027	0.79	1.1	1	0.29	-1
GO:0031406	F	carboxylic acid binding	30		-1.2	0.22	-0.11	0.92	-0.23	0.82	0.12	0.91	0.054	0.96	0.58	0.56	1.2	0.22	1.1	0.26	0.32	0.75	0.32	0.75	0.46	0.65	-0.7	0.49	-1.2	-0.11	-0.23	0.12	0.054	0.58	1.2	1.1	0.32	0.32	0.46	-0.7	-1.2	-0.11	-0.23	0.12	0.054	0.58	1.2	1.1	0.32
GO:0046394	P	carboxylic acid biosynthetic process	118		3.2	0.0014	0.98	0.33	-0.19	0.85	3.6	0.00027	2.9	0.004	0.36	0.72	0.36	0.72	-1.6	0.1	-0.42	0.67	-0.26	0.79	-1.1	0.28	-0.1	0.92	3.2	0.98	-0.19	3.6	2.9	0.36	0.36	-1.6	-0.42	-0.26	-1.1	-0.1	3.2	0.98	-0.19	3.6	2.9	0.36	0.36	-1.6	-0.42
GO:0046395	P	carboxylic acid catabolic process	18		-0.8	0.42	-0.93	0.35	0.68	0.5	-0.44	0.66	0.041	0.97	-1	0.31	-0.81	0.42	-1	0.32	-0.48	0.63	-0.75	0.46	0.41	0.68	-0.24	0.81	-0.8	-0.93	0.68	-0.44	0.041	-1	-0.81	-1	-0.48	-0.75	0.41	-0.24	-0.8	-0.93	0.68	-0.44	0.041	-1	-0.81	-1	-0.48
GO:0019752	P	carboxylic acid metabolic process	242		1.8	0.065	0.58	0.56	-0.12	0.9	1.6	0.1	1.4	0.15	-0.7	0.49	-0.35	0.72	-0.36	0.72	0.43	0.67	-0.35	0.73	-0.29	0.77	-0.83	0.4	1.8	0.58	-0.12	1.6	1.4	-0.7	-0.35	-0.36	0.43	-0.35	-0.29	-0.83	1.8	0.58	-0.12	1.6	1.4	-0.7	-0.35	-0.36	0.43
GO:0046943	F	carboxylic acid transmembrane transporter activity	14		0.72	0.47	0.98	0.33	1	0.32	0.44	0.66	0.99	0.32	0.058	0.95	-0.24	0.81	0.0044	1	0.22	0.83	0.16	0.87	0.36	0.72	1.7	0.097	0.72	0.98	1	0.44	0.99	0.058	-0.24	0.0044	0.22	0.16	0.36	1.7	0.72	0.98	1	0.44	0.99	0.058	-0.24	0.0044	0.22
GO:0046942	P	carboxylic acid transport	42		0.084	0.93	0.7	0.49	2.4	0.016	-0.49	0.63	0.54	0.59	-0.085	0.93	-1.2	0.25	-0.17	0.87	0.83	0.41	0.56	0.57	0.19	0.85	2.2	0.029	0.084	0.7	2.4	-0.49	0.54	-0.085	-1.2	-0.17	0.83	0.56	0.19	2.2	0.084	0.7	2.4	-0.49	0.54	-0.085	-1.2	-0.17	0.83
GO:0016831	F	carboxy-lyase activity	21		0.17	0.86	0.56	0.57	0.052	0.96	0.35	0.72	0.46	0.65	-0.26	0.79	-1.3	0.2	0.2	0.84	0.26	0.79	-0.98	0.33	-0.39	0.7	-0.027	0.98	0.17	0.56	0.052	0.35	0.46	-0.26	-1.3	0.2	0.26	-0.98	-0.39	-0.027	0.17	0.56	0.052	0.35	0.46	-0.26	-1.3	0.2	0.26
GO:0004180	F	carboxypeptidase activity	30		-0.59	0.55	-0.45	0.65	-1	0.3	-2	0.044	-0.52	0.6	-0.8	0.42	-0.54	0.59	-1.1	0.29	-0.29	0.77	-2.5	0.011	0.29	0.77	0.86	0.39	-0.59	-0.45	-1	-2	-0.52	-0.8	-0.54	-1.1	-0.29	-2.5	0.29	0.86	-0.59	-0.45	-1	-2	-0.52	-0.8	-0.54	-1.1	-0.29
GO:0009056	P	catabolic process	234		3	0.0032	2.3	0.022	2.5	0.012	2.4	0.016	1.4	0.16	0.56	0.58	2.2	0.028	-0.37	0.71	0.82	0.41	-0.066	0.95	0.68	0.5	0.76	0.45	3	2.3	2.5	2.4	1.4	0.56	2.2	-0.37	0.82	-0.066	0.68	0.76	3	2.3	2.5	2.4	1.4	0.56	2.2	-0.37	0.82
GO:0003824	F	catalytic activity	4672		4.9	8.3e-07	3.1	0.0018	1.5	0.13	3.9	0.0001	3.9	8.7e-05	2.7	0.0062	-0.079	0.94	-0.65	0.52	1.6	0.11	-4.1	5e-05	-4.1	3.9e-05	2.1	0.033	4.9	3.1	1.5	3.9	3.9	2.7	-0.079	-0.65	1.6	-4.1	-4.1	2.1	4.9	3.1	1.5	3.9	3.9	2.7	-0.079	-0.65	1.6
GO:0043169	F	cation binding	1153		0.9	0.37	2.1	0.037	1.2	0.24	3.5	0.00056	2.8	0.0057	1.8	0.071	0.16	0.88	1.8	0.074	1.3	0.19	-0.53	0.6	-1.3	0.19	0.49	0.62	0.9	2.1	1.2	3.5	2.8	1.8	0.16	1.8	1.3	-0.53	-1.3	0.49	0.9	2.1	1.2	3.5	2.8	1.8	0.16	1.8	1.3
GO:0008324	F	cation transmembrane transporter activity	120		-0.096	0.92	-0.97	0.33	-1.5	0.14	-1.1	0.25	-1.4	0.17	-0.23	0.82	-0.29	0.77	0.44	0.66	0.46	0.64	0.75	0.45	1.2	0.22	0.04	0.97	-0.096	-0.97	-1.5	-1.1	-1.4	-0.23	-0.29	0.44	0.46	0.75	1.2	0.04	-0.096	-0.97	-1.5	-1.1	-1.4	-0.23	-0.29	0.44	0.46
GO:0006812	P	cation transport	167		-0.43	0.67	-1.1	0.27	-2	0.042	-0.69	0.49	-1.6	0.11	-0.53	0.6	0.44	0.66	1	0.31	0.99	0.32	1.2	0.22	1.2	0.24	0.22	0.82	-0.43	-1.1	-2	-0.69	-1.6	-0.53	0.44	1	0.99	1.2	1.2	0.22	-0.43	-1.1	-2	-0.69	-1.6	-0.53	0.44	1	0.99
GO:0005623	C	cell	2290		0.47	0.64	-1.7	0.089	-2.5	0.012	-2	0.045	-2.9	0.0037	-2.7	0.0066	-1.1	0.27	-0.85	0.39	-0.74	0.46	0.24	0.81	0.52	0.6	-1.3	0.18	0.47	-1.7	-2.5	-2	-2.9	-2.7	-1.1	-0.85	-0.74	0.24	0.52	-1.3	0.47	-1.7	-2.5	-2	-2.9	-2.7	-1.1	-0.85	-0.74
GO:0007154	P	cell communication	98		5.6	2.8e-08	6	1.6e-09	3.2	0.0015	5.9	4.3e-09	6.2	6.8e-10	6.6	3.8e-11	2.7	0.0061	4.1	4.6e-05	0.57	0.57	1.7	0.092	0.76	0.45	2.9	0.0032	5.6	6	3.2	5.9	6.2	6.6	2.7	4.1	0.57	1.7	0.76	2.9	5.6	6	3.2	5.9	6.2	6.6	2.7	4.1	0.57
GO:0005938	C	cell cortex	12		1.5	0.14	0.93	0.35	-0.66	0.51	0.95	0.34	-0.23	0.82	0.64	0.53	0.094	0.93	-0.057	0.95	0.2	0.84	0.65	0.51	0.98	0.33	0.77	0.44	1.5	0.93	-0.66	0.95	-0.23	0.64	0.094	-0.057	0.2	0.65	0.98	0.77	1.5	0.93	-0.66	0.95	-0.23	0.64	0.094	-0.057	0.2
GO:0044448	C	cell cortex part	11		1.7	0.09	0.97	0.33	-0.7	0.48	1	0.32	-0.21	0.84	0.69	0.49	0.09	0.93	-0.026	0.98	0.19	0.85	0.63	0.53	1	0.32	0.82	0.41	1.7	0.97	-0.7	1	-0.21	0.69	0.09	-0.026	0.19	0.63	1	0.82	1.7	0.97	-0.7	1	-0.21	0.69	0.09	-0.026	0.19
GO:0007049	P	cell cycle	14		-1.2	0.24	-0.57	0.57	-0.75	0.45	0.036	0.97	0.021	0.98	-1.3	0.2	-0.19	0.85	-0.13	0.89	-0.44	0.66	0.71	0.48	-0.13	0.9	-0.22	0.83	-1.2	-0.57	-0.75	0.036	0.021	-1.3	-0.19	-0.13	-0.44	0.71	-0.13	-0.22	-1.2	-0.57	-0.75	0.036	0.021	-1.3	-0.19	-0.13	-0.44
GO:0044464	C	cell part	2290		0.47	0.64	-1.7	0.089	-2.5	0.012	-2	0.045	-2.9	0.0037	-2.7	0.0066	-1.1	0.27	-0.85	0.39	-0.74	0.46	0.24	0.81	0.52	0.6	-1.3	0.18	0.47	-1.7	-2.5	-2	-2.9	-2.7	-1.1	-0.85	-0.74	0.24	0.52	-1.3	0.47	-1.7	-2.5	-2	-2.9	-2.7	-1.1	-0.85	-0.74
GO:0008037	P	cell recognition	70		5.2	2e-07	6.5	6e-11	3.3	0.00082	6.9	5.9e-12	7.2	4.2e-13	7.4	1.2e-13	2.6	0.0092	3.6	0.00037	0.48	0.63	1.4	0.17	0.58	0.56	3.7	0.00023	5.2	6.5	3.3	6.9	7.2	7.4	2.6	3.6	0.48	1.4	0.58	3.7	5.2	6.5	3.3	6.9	7.2	7.4	2.6	3.6	0.48
GO:0045454	P	cell redox homeostasis	117		-3.1	0.002	-0.47	0.64	-0.61	0.54	-1.4	0.16	-1.4	0.16	-1.5	0.15	0.022	0.98	-0.22	0.82	-0.57	0.57	0.56	0.57	1.6	0.11	-0.79	0.43	-3.1	-0.47	-0.61	-1.4	-1.4	-1.5	0.022	-0.22	-0.57	0.56	1.6	-0.79	-3.1	-0.47	-0.61	-1.4	-1.4	-1.5	0.022	-0.22	-0.57
GO:0007166	P	cell surface receptor linked signaling pathway	21		2.9	0.0037	1.8	0.074	1	0.3	1.5	0.14	1.1	0.28	1.6	0.12	2.2	0.028	1.8	0.076	1.3	0.18	0.86	0.39	0.44	0.66	-0.44	0.66	2.9	1.8	1	1.5	1.1	1.6	2.2	1.8	1.3	0.86	0.44	-0.44	2.9	1.8	1	1.5	1.1	1.6	2.2	1.8	1.3
GO:0005618	C	cell wall	54		-4.6	3.9e-06	-6.2	7.1e-10	-2	0.042	-5.4	7.4e-08	-5.4	8.1e-08	-6.5	7.4e-11	-5.1	4e-07	-7.5	8.7e-14	-7.3	2.8e-13	-8.5	1.7e-17	-4.8	1.4e-06	-1.4	0.16	-4.6	-6.2	-2	-5.4	-5.4	-6.5	-5.1	-7.5	-7.3	-8.5	-4.8	-1.4	-4.6	-6.2	-2	-5.4	-5.4	-6.5	-5.1	-7.5	-7.3
GO:0016998	P	cell wall macromolecule catabolic process	33		2.3	0.022	3.2	0.0013	3.9	0.0001	3.9	9.6e-05	4.7	3.1e-06	3	0.0023	1.8	0.071	0.44	0.66	1.1	0.28	0.8	0.42	0.3	0.76	4.9	1e-06	2.3	3.2	3.9	3.9	4.7	3	1.8	0.44	1.1	0.8	0.3	4.9	2.3	3.2	3.9	3.9	4.7	3	1.8	0.44	1.1
GO:0044036	P	cell wall macromolecule metabolic process	33		2.3	0.022	3.2	0.0013	3.9	0.0001	3.9	9.6e-05	4.7	3.1e-06	3	0.0023	1.8	0.071	0.44	0.66	1.1	0.28	0.8	0.42	0.3	0.76	4.9	1e-06	2.3	3.2	3.9	3.9	4.7	3	1.8	0.44	1.1	0.8	0.3	4.9	2.3	3.2	3.9	3.9	4.7	3	1.8	0.44	1.1
GO:0042545	P	cell wall modification	18		-1.2	0.25	-2.5	0.012	-1.1	0.29	-1.1	0.27	-0.91	0.36	-0.59	0.56	-0.9	0.37	-0.41	0.68	-2.5	0.014	-3.1	0.0017	-3	0.0025	-1.3	0.18	-1.2	-2.5	-1.1	-1.1	-0.91	-0.59	-0.9	-0.41	-2.5	-3.1	-3	-1.3	-1.2	-2.5	-1.1	-1.1	-0.91	-0.59	-0.9	-0.41	-2.5
GO:0071555	P	cell wall organization	24		-1.6	0.12	-2.2	0.029	1.2	0.22	-0.59	0.56	-0.71	0.48	-1.5	0.14	-1	0.31	-1.1	0.25	-0.89	0.37	-3	0.0026	-3.4	0.00068	-0.54	0.59	-1.6	-2.2	1.2	-0.59	-0.71	-1.5	-1	-1.1	-0.89	-3	-3.4	-0.54	-1.6	-2.2	1.2	-0.59	-0.71	-1.5	-1	-1.1	-0.89
GO:0071554	P	cell wall organization or biogenesis	59		0.56	0.58	0.76	0.44	3.4	0.00057	2.3	0.022	2.7	0.0063	1.1	0.26	0.4	0.69	-0.43	0.67	0.25	0.8	-1.9	0.056	-1.9	0.055	3.3	0.00098	0.56	0.76	3.4	2.3	2.7	1.1	0.4	-0.43	0.25	-1.9	-1.9	3.3	0.56	0.76	3.4	2.3	2.7	1.1	0.4	-0.43	0.25
GO:0043603	P	cellular amide metabolic process	28		0.49	0.63	0.33	0.74	-0.098	0.92	0.12	0.91	0.086	0.93	-0.54	0.59	0.57	0.57	0.21	0.84	0.3	0.76	-0.051	0.96	0.092	0.93	-0.31	0.76	0.49	0.33	-0.098	0.12	0.086	-0.54	0.57	0.21	0.3	-0.051	0.092	-0.31	0.49	0.33	-0.098	0.12	0.086	-0.54	0.57	0.21	0.3
GO:0044106	P	cellular amine metabolic process	165		0.67	0.5	-0.48	0.63	0.37	0.71	0.42	0.68	0.1	0.92	-1.8	0.072	0.41	0.68	-0.32	0.75	0.35	0.72	1.1	0.26	1.3	0.21	-1.2	0.24	0.67	-0.48	0.37	0.42	0.1	-1.8	0.41	-0.32	0.35	1.1	1.3	-1.2	0.67	-0.48	0.37	0.42	0.1	-1.8	0.41	-0.32	0.35
GO:0006519	P	cellular amino acid and derivative metabolic process	172		0.93	0.35	-0.28	0.78	0.31	0.76	0.51	0.61	0.065	0.95	-1.8	0.068	0.5	0.62	-0.29	0.77	0.56	0.58	1.2	0.23	1.3	0.2	-1.4	0.17	0.93	-0.28	0.31	0.51	0.065	-1.8	0.5	-0.29	0.56	1.2	1.3	-1.4	0.93	-0.28	0.31	0.51	0.065	-1.8	0.5	-0.29	0.56
GO:0008652	P	cellular amino acid biosynthetic process	68		1.9	0.051	0.58	0.56	1	0.31	2.9	0.0037	1.5	0.14	-0.28	0.78	1.4	0.16	-0.83	0.41	-0.63	0.53	1.1	0.29	0.59	0.56	-0.54	0.59	1.9	0.58	1	2.9	1.5	-0.28	1.4	-0.83	-0.63	1.1	0.59	-0.54	1.9	0.58	1	2.9	1.5	-0.28	1.4	-0.83	-0.63
GO:0009063	P	cellular amino acid catabolic process	16		-1.1	0.29	-1.4	0.16	0.39	0.7	-0.63	0.53	-0.093	0.93	-1.2	0.21	-0.87	0.38	-1	0.31	-0.54	0.59	-0.88	0.38	0.38	0.7	-0.23	0.82	-1.1	-1.4	0.39	-0.63	-0.093	-1.2	-0.87	-1	-0.54	-0.88	0.38	-0.23	-1.1	-1.4	0.39	-0.63	-0.093	-1.2	-0.87	-1	-0.54
GO:0042398	P	cellular amino acid derivative biosynthetic process	15		0.9	0.37	1.4	0.17	0.52	0.6	1.4	0.17	1.5	0.14	-0.3	0.76	-0.13	0.9	0.28	0.78	0.22	0.82	0.73	0.47	0.37	0.71	0.23	0.82	0.9	1.4	0.52	1.4	1.5	-0.3	-0.13	0.28	0.22	0.73	0.37	0.23	0.9	1.4	0.52	1.4	1.5	-0.3	-0.13	0.28	0.22
GO:0006575	P	cellular amino acid derivative metabolic process	18		0.72	0.47	1.2	0.22	0.51	0.61	0.72	0.47	0.56	0.58	-0.89	0.37	-0.35	0.73	0.18	0.86	0.8	0.42	0.8	0.42	0.41	0.68	-0.44	0.66	0.72	1.2	0.51	0.72	0.56	-0.89	-0.35	0.18	0.8	0.8	0.41	-0.44	0.72	1.2	0.51	0.72	0.56	-0.89	-0.35	0.18	0.8
GO:0006520	P	cellular amino acid metabolic process	159		1.1	0.29	-0.38	0.71	0.35	0.73	0.69	0.49	0.24	0.81	-1.5	0.14	0.81	0.42	-0.28	0.78	0.33	0.74	1.1	0.29	1.2	0.22	-1.2	0.25	1.1	-0.38	0.35	0.69	0.24	-1.5	0.81	-0.28	0.33	1.1	1.2	-1.2	1.1	-0.38	0.35	0.69	0.24	-1.5	0.81	-0.28	0.33
GO:0006725	P	cellular aromatic compound metabolic process	41		0.66	0.51	0.77	0.44	0.22	0.82	0.067	0.95	0.65	0.51	-0.046	0.96	0.43	0.67	3	0.0025	-0.049	0.96	0.23	0.81	0.62	0.54	-0.017	0.99	0.66	0.77	0.22	0.067	0.65	-0.046	0.43	3	-0.049	0.23	0.62	-0.017	0.66	0.77	0.22	0.067	0.65	-0.046	0.43	3	-0.049
GO:0044249	P	cellular biosynthetic process	1402		2.2	0.025	1.4	0.17	-0.32	0.75	1.6	0.1	2.1	0.033	-0.43	0.67	1.9	0.062	1.2	0.23	1.1	0.26	2	0.041	0.93	0.35	1.4	0.16	2.2	1.4	-0.32	1.6	2.1	-0.43	1.9	1.2	1.1	2	0.93	1.4	2.2	1.4	-0.32	1.6	2.1	-0.43	1.9	1.2	1.1
GO:0034637	P	cellular carbohydrate biosynthetic process	130		0.53	0.6	0.37	0.71	0.46	0.65	-0.83	0.4	-0.73	0.46	-1.3	0.2	-1	0.3	-1.9	0.061	0.66	0.51	-2.2	0.028	-0.4	0.69	-2.9	0.0041	0.53	0.37	0.46	-0.83	-0.73	-1.3	-1	-1.9	0.66	-2.2	-0.4	-2.9	0.53	0.37	0.46	-0.83	-0.73	-1.3	-1	-1.9	0.66
GO:0044275	P	cellular carbohydrate catabolic process	62		1.7	0.097	0.66	0.51	0.32	0.75	2.1	0.033	1.4	0.15	0.039	0.97	0.36	0.72	0.046	0.96	0.45	0.65	-0.67	0.51	0.14	0.89	-0.91	0.36	1.7	0.66	0.32	2.1	1.4	0.039	0.36	0.046	0.45	-0.67	0.14	-0.91	1.7	0.66	0.32	2.1	1.4	0.039	0.36	0.046	0.45
GO:0044262	P	cellular carbohydrate metabolic process	302		0.57	0.57	-0.65	0.52	0.17	0.86	-1	0.31	-1.4	0.16	-2.9	0.0035	-1.9	0.058	-3.4	0.00058	-1.6	0.11	-3.9	7.8e-05	-0.69	0.49	-2.6	0.0098	0.57	-0.65	0.17	-1	-1.4	-2.9	-1.9	-3.4	-1.6	-3.9	-0.69	-2.6	0.57	-0.65	0.17	-1	-1.4	-2.9	-1.9	-3.4	-1.6
GO:0044248	P	cellular catabolic process	180		2.5	0.013	1.1	0.27	1.2	0.24	1.6	0.11	0.26	0.8	-0.19	0.85	1.8	0.078	-0.26	0.8	0.39	0.7	0.18	0.86	0.98	0.33	-0.95	0.34	2.5	1.1	1.2	1.6	0.26	-0.19	1.8	-0.26	0.39	0.18	0.98	-0.95	2.5	1.1	1.2	1.6	0.26	-0.19	1.8	-0.26	0.39
GO:0022607	P	cellular component assembly	70		-1.1	0.27	-0.68	0.5	-0.23	0.82	-1.1	0.26	-1.7	0.092	-1.1	0.27	0.68	0.49	-1.3	0.2	0.26	0.79	0.39	0.7	0.48	0.63	-0.71	0.48	-1.1	-0.68	-0.23	-1.1	-1.7	-1.1	0.68	-1.3	0.26	0.39	0.48	-0.71	-1.1	-0.68	-0.23	-1.1	-1.7	-1.1	0.68	-1.3	0.26
GO:0044085	P	cellular component biogenesis	109		-0.59	0.55	-1.2	0.22	-0.83	0.4	-1.6	0.1	-2.2	0.028	-1.1	0.26	0.65	0.51	-0.13	0.9	0.17	0.87	0.31	0.75	0.75	0.46	-0.88	0.38	-0.59	-1.2	-0.83	-1.6	-2.2	-1.1	0.65	-0.13	0.17	0.31	0.75	-0.88	-0.59	-1.2	-0.83	-1.6	-2.2	-1.1	0.65	-0.13	0.17
GO:0022411	P	cellular component disassembly	11		-1.8	0.073	-1.9	0.057	-0.31	0.76	-1.4	0.17	-1.6	0.1	-2.2	0.027	-0.3	0.76	-0.36	0.72	0.19	0.85	0.13	0.89	0.32	0.75	-0.19	0.85	-1.8	-1.9	-0.31	-1.4	-1.6	-2.2	-0.3	-0.36	0.19	0.13	0.32	-0.19	-1.8	-1.9	-0.31	-1.4	-1.6	-2.2	-0.3	-0.36	0.19
GO:0016043	P	cellular component organization	129		-1.7	0.089	-1.3	0.2	-0.38	0.71	-1.1	0.27	-1.9	0.056	-1.6	0.1	0.18	0.86	-0.15	0.88	0.5	0.62	1.2	0.23	1.4	0.17	-0.4	0.69	-1.7	-1.3	-0.38	-1.1	-1.9	-1.6	0.18	-0.15	0.5	1.2	1.4	-0.4	-1.7	-1.3	-0.38	-1.1	-1.9	-1.6	0.18	-0.15	0.5
GO:0006073	P	cellular glucan metabolic process	76		-2.9	0.0039	-3.7	0.00022	-1.4	0.17	-4.1	5e-05	-4.2	3.1e-05	-5.8	5.8e-09	-3.8	0.00013	-7.3	2.8e-13	-4.7	2.6e-06	-6.7	1.6e-11	-2.7	0.0074	-1.5	0.14	-2.9	-3.7	-1.4	-4.1	-4.2	-5.8	-3.8	-7.3	-4.7	-6.7	-2.7	-1.5	-2.9	-3.7	-1.4	-4.1	-4.2	-5.8	-3.8	-7.3	-4.7
GO:0019725	P	cellular homeostasis	123		-2.7	0.0076	-0.47	0.64	-0.85	0.4	-1.3	0.2	-1.3	0.19	-1.4	0.17	-0.053	0.96	-0.4	0.69	-1.2	0.24	0.65	0.51	1.4	0.16	-0.68	0.5	-2.7	-0.47	-0.85	-1.3	-1.3	-1.4	-0.053	-0.4	-1.2	0.65	1.4	-0.68	-2.7	-0.47	-0.85	-1.3	-1.3	-1.4	-0.053	-0.4	-1.2
GO:0042180	P	cellular ketone metabolic process	243		1.8	0.07	0.58	0.56	-0.12	0.9	1.6	0.11	1.4	0.17	-0.7	0.48	-0.35	0.73	-0.37	0.71	0.43	0.67	-0.33	0.74	-0.28	0.78	-0.84	0.4	1.8	0.58	-0.12	1.6	1.4	-0.7	-0.35	-0.37	0.43	-0.33	-0.28	-0.84	1.8	0.58	-0.12	1.6	1.4	-0.7	-0.35	-0.37	0.43
GO:0044255	P	cellular lipid metabolic process	154		1.7	0.097	-0.086	0.93	-1.6	0.11	1.1	0.28	1.1	0.27	0.23	0.82	-0.65	0.52	-1.6	0.12	0.53	0.6	-1.3	0.2	-2.2	0.028	-1.2	0.24	1.7	-0.086	-1.6	1.1	1.1	0.23	-0.65	-1.6	0.53	-1.3	-2.2	-1.2	1.7	-0.086	-1.6	1.1	1.1	0.23	-0.65	-1.6	0.53
GO:0051641	P	cellular localization	105		3.2	0.0013	-0.028	0.98	0.57	0.57	0.9	0.37	-0.22	0.82	-0.79	0.43	0.83	0.4	0.22	0.83	0.59	0.56	1.8	0.076	1.2	0.23	-0.41	0.68	3.2	-0.028	0.57	0.9	-0.22	-0.79	0.83	0.22	0.59	1.8	1.2	-0.41	3.2	-0.028	0.57	0.9	-0.22	-0.79	0.83	0.22	0.59
GO:0034622	P	cellular macromolecular complex assembly	33		-1.5	0.13	-1.7	0.097	-0.94	0.35	-0.82	0.41	-1.3	0.2	-1.8	0.074	0.14	0.89	-2.7	0.0067	0.73	0.47	-0.48	0.63	0.19	0.85	-0.33	0.74	-1.5	-1.7	-0.94	-0.82	-1.3	-1.8	0.14	-2.7	0.73	-0.48	0.19	-0.33	-1.5	-1.7	-0.94	-0.82	-1.3	-1.8	0.14	-2.7	0.73
GO:0034623	P	cellular macromolecular complex disassembly	11		-1.8	0.073	-1.9	0.057	-0.31	0.76	-1.4	0.17	-1.6	0.1	-2.2	0.027	-0.3	0.76	-0.36	0.72	0.19	0.85	0.13	0.89	0.32	0.75	-0.19	0.85	-1.8	-1.9	-0.31	-1.4	-1.6	-2.2	-0.3	-0.36	0.19	0.13	0.32	-0.19	-1.8	-1.9	-0.31	-1.4	-1.6	-2.2	-0.3	-0.36	0.19
GO:0034621	P	cellular macromolecular complex subunit organization	44		-2.2	0.027	-2.4	0.017	-0.97	0.33	-1.4	0.16	-1.9	0.054	-2.7	0.008	-0.027	0.98	-2.5	0.011	0.72	0.47	-0.34	0.73	0.33	0.74	-0.38	0.7	-2.2	-2.4	-0.97	-1.4	-1.9	-2.7	-0.027	-2.5	0.72	-0.34	0.33	-0.38	-2.2	-2.4	-0.97	-1.4	-1.9	-2.7	-0.027	-2.5	0.72
GO:0034645	P	cellular macromolecule biosynthetic process	1105		1.8	0.072	1.9	0.06	0.17	0.87	1.7	0.098	2.3	0.022	0.52	0.6	2.9	0.0033	2.6	0.0088	1.2	0.24	2.7	0.0064	1.7	0.096	2	0.043	1.8	1.9	0.17	1.7	2.3	0.52	2.9	2.6	1.2	2.7	1.7	2	1.8	1.9	0.17	1.7	2.3	0.52	2.9	2.6	1.2
GO:0044265	P	cellular macromolecule catabolic process	118		4.1	3.5e-05	2	0.045	0.8	0.42	2.4	0.018	0.94	0.35	0.66	0.51	2.4	0.018	1.7	0.088	0.43	0.66	0.49	0.63	0.6	0.55	-1.3	0.2	4.1	2	0.8	2.4	0.94	0.66	2.4	1.7	0.43	0.49	0.6	-1.3	4.1	2	0.8	2.4	0.94	0.66	2.4	1.7	0.43
GO:0070727	P	cellular macromolecule localization	69		3	0.0031	-0.37	0.71	1.1	0.27	0.69	0.49	-0.32	0.75	-1.2	0.24	0.9	0.37	-0.013	0.99	0.48	0.63	1.4	0.17	0.8	0.42	-0.48	0.63	3	-0.37	1.1	0.69	-0.32	-1.2	0.9	-0.013	0.48	1.4	0.8	-0.48	3	-0.37	1.1	0.69	-0.32	-1.2	0.9	-0.013	0.48
GO:0044260	P	cellular macromolecule metabolic process	2471		7.2	8.2e-13	6.2	6e-10	2.1	0.036	4.9	1.2e-06	5	6.1e-07	5.2	1.8e-07	4.7	2.6e-06	5.5	3.1e-08	1.5	0.14	2.7	0.006	2.9	0.0036	4.7	3e-06	7.2	6.2	2.1	4.9	5	5.2	4.7	5.5	1.5	2.7	2.9	4.7	7.2	6.2	2.1	4.9	5	5.2	4.7	5.5	1.5
GO:0016044	P	cellular membrane organization	12		-0.67	0.5	-1.3	0.19	-0.091	0.93	-1.2	0.22	-1.1	0.27	-1.7	0.098	-0.5	0.62	-0.38	0.7	0.2	0.84	0.12	0.9	0.33	0.74	-0.2	0.84	-0.67	-1.3	-0.091	-1.2	-1.1	-1.7	-0.5	-0.38	0.2	0.12	0.33	-0.2	-0.67	-1.3	-0.091	-1.2	-1.1	-1.7	-0.5	-0.38	0.2
GO:0044237	P	cellular metabolic process	3201		4.7	3.2e-06	4.1	3.4e-05	0.94	0.35	2.7	0.0075	2.8	0.0047	3.1	0.0021	2.3	0.023	3.6	0.00031	1.4	0.16	1.3	0.2	2.5	0.011	4	6.2e-05	4.7	4.1	0.94	2.7	2.8	3.1	2.3	3.6	1.4	1.3	2.5	4	4.7	4.1	0.94	2.7	2.8	3.1	2.3	3.6	1.4
GO:0044271	P	cellular nitrogen compound biosynthetic process	128		1.1	0.29	-0.56	0.58	0.5	0.62	1.2	0.24	0.16	0.87	-1.5	0.14	-0.035	0.97	-1	0.32	-0.15	0.88	0.39	0.7	0.94	0.35	-0.8	0.42	1.1	-0.56	0.5	1.2	0.16	-1.5	-0.035	-1	-0.15	0.39	0.94	-0.8	1.1	-0.56	0.5	1.2	0.16	-1.5	-0.035	-1	-0.15
GO:0044270	P	cellular nitrogen compound catabolic process	16		1	0.3	1.7	0.082	1.2	0.25	0.87	0.39	0.059	0.95	0.51	0.61	1.2	0.23	0.1	0.92	0.23	0.82	0.33	0.74	0.38	0.7	0.74	0.46	1	1.7	1.2	0.87	0.059	0.51	1.2	0.1	0.23	0.33	0.38	0.74	1	1.7	1.2	0.87	0.059	0.51	1.2	0.1	0.23
GO:0034641	P	cellular nitrogen compound metabolic process	258		0.75	0.45	-0.61	0.54	0.34	0.73	-0.02	0.98	-0.53	0.6	-2.1	0.034	0.042	0.97	-0.55	0.58	0.62	0.54	0.57	0.57	1.4	0.15	-1.1	0.27	0.75	-0.61	0.34	-0.02	-0.53	-2.1	0.042	-0.55	0.62	0.57	1.4	-1.1	0.75	-0.61	0.34	-0.02	-0.53	-2.1	0.042	-0.55	0.62
GO:0033692	P	cellular polysaccharide biosynthetic process	102		0.21	0.84	-0.12	0.9	0.11	0.91	-0.17	0.87	-0.75	0.45	-1.1	0.26	-0.63	0.53	-1.7	0.092	0.58	0.56	-1.8	0.073	-0.18	0.85	-2.9	0.0042	0.21	-0.12	0.11	-0.17	-0.75	-1.1	-0.63	-1.7	0.58	-1.8	-0.18	-2.9	0.21	-0.12	0.11	-0.17	-0.75	-1.1	-0.63	-1.7	0.58
GO:0044264	P	cellular polysaccharide metabolic process	133		-2	0.042	-2.9	0.0039	-0.58	0.56	-2.8	0.0044	-3.4	0.00075	-4.6	3.5e-06	-3.3	0.00089	-6	1.6e-09	-3.3	0.0011	-5.6	1.9e-08	-1.9	0.055	-2.8	0.0051	-2	-2.9	-0.58	-2.8	-3.4	-4.6	-3.3	-6	-3.3	-5.6	-1.9	-2.8	-2	-2.9	-0.58	-2.8	-3.4	-4.6	-3.3	-6	-3.3
GO:0009987	P	cellular process	4105		5.8	8.2e-09	4.7	2.5e-06	1.5	0.14	2.6	0.01	2.5	0.011	2.8	0.0046	3	0.0025	4.6	4.5e-06	1.6	0.11	2.2	0.026	3.4	0.00081	4	5.2e-05	5.8	4.7	1.5	2.6	2.5	2.8	3	4.6	1.6	2.2	3.4	4	5.8	4.7	1.5	2.6	2.5	2.8	3	4.6	1.6
GO:0044257	P	cellular protein catabolic process	54		3.8	0.00013	1.7	0.082	0.83	0.41	1	0.31	-0.15	0.88	0.82	0.41	2.7	0.006	2.5	0.012	0.14	0.89	1.4	0.17	0.71	0.48	-0.54	0.59	3.8	1.7	0.83	1	-0.15	0.82	2.7	2.5	0.14	1.4	0.71	-0.54	3.8	1.7	0.83	1	-0.15	0.82	2.7	2.5	0.14
GO:0043623	P	cellular protein complex assembly	24		-2.3	0.021	-2.2	0.026	-0.99	0.32	-0.87	0.38	-1.6	0.1	-2.1	0.035	-0.59	0.55	-4.1	3.8e-05	0.28	0.78	-0.9	0.37	0.05	0.96	-0.28	0.78	-2.3	-2.2	-0.99	-0.87	-1.6	-2.1	-0.59	-4.1	0.28	-0.9	0.05	-0.28	-2.3	-2.2	-0.99	-0.87	-1.6	-2.1	-0.59	-4.1	0.28
GO:0043624	P	cellular protein complex disassembly	11		-1.8	0.073	-1.9	0.057	-0.31	0.76	-1.4	0.17	-1.6	0.1	-2.2	0.027	-0.3	0.76	-0.36	0.72	0.19	0.85	0.13	0.89	0.32	0.75	-0.19	0.85	-1.8	-1.9	-0.31	-1.4	-1.6	-2.2	-0.3	-0.36	0.19	0.13	0.32	-0.19	-1.8	-1.9	-0.31	-1.4	-1.6	-2.2	-0.3	-0.36	0.19
GO:0034613	P	cellular protein localization	69		3	0.0031	-0.37	0.71	1.1	0.27	0.69	0.49	-0.32	0.75	-1.2	0.24	0.9	0.37	-0.013	0.99	0.48	0.63	1.4	0.17	0.8	0.42	-0.48	0.63	3	-0.37	1.1	0.69	-0.32	-1.2	0.9	-0.013	0.48	1.4	0.8	-0.48	3	-0.37	1.1	0.69	-0.32	-1.2	0.9	-0.013	0.48
GO:0044267	P	cellular protein metabolic process	1442		7.5	6.6e-14	6.2	4.8e-10	1.7	0.087	5.9	2.7e-09	5.2	2e-07	6.6	4.6e-11	4.1	4.7e-05	6	1.5e-09	1.8	0.069	3.4	0.00072	3.7	0.00025	4	5.6e-05	7.5	6.2	1.7	5.9	5.2	6.6	4.1	6	1.8	3.4	3.7	4	7.5	6.2	1.7	5.9	5.2	6.6	4.1	6	1.8
GO:0045333	P	cellular respiration	10		0.17	0.87	0.61	0.54	-0.13	0.9	0.96	0.33	0.71	0.48	0.29	0.77	0.35	0.73	0.047	0.96	0.18	0.86	1.4	0.15	1.2	0.23	0.13	0.9	0.17	0.61	-0.13	0.96	0.71	0.29	0.35	0.047	0.18	1.4	1.2	0.13	0.17	0.61	-0.13	0.96	0.71	0.29	0.35	0.047	0.18
GO:0051716	P	cellular response to stimulus	71		0.5	0.62	0.12	0.91	-0.45	0.65	-0.9	0.37	-1.6	0.11	0.51	0.61	0.36	0.72	1.3	0.19	0.48	0.63	1	0.31	-0.75	0.45	-0.49	0.63	0.5	0.12	-0.45	-0.9	-1.6	0.51	0.36	1.3	0.48	1	-0.75	-0.49	0.5	0.12	-0.45	-0.9	-1.6	0.51	0.36	1.3	0.48
GO:0033554	P	cellular response to stress	69		0.73	0.47	0.4	0.69	-0.057	0.95	-0.47	0.64	-1.2	0.22	0.86	0.39	0.76	0.45	1.6	0.1	0.48	0.63	0.98	0.33	-0.79	0.43	-0.48	0.63	0.73	0.4	-0.057	-0.47	-1.2	0.86	0.76	1.6	0.48	0.98	-0.79	-0.48	0.73	0.4	-0.057	-0.47	-1.2	0.86	0.76	1.6	0.48
GO:0030244	P	cellulose biosynthetic process	37		-0.17	0.87	-0.33	0.74	-0.98	0.33	-0.57	0.57	-0.74	0.46	-1.4	0.18	-0.81	0.42	-2.6	0.01	0.35	0.73	-2.2	0.026	-0.64	0.53	-1.5	0.13	-0.17	-0.33	-0.98	-0.57	-0.74	-1.4	-0.81	-2.6	0.35	-2.2	-0.64	-1.5	-0.17	-0.33	-0.98	-0.57	-0.74	-1.4	-0.81	-2.6	0.35
GO:0030243	P	cellulose metabolic process	39		-0.22	0.82	-0.33	0.74	-0.93	0.35	-0.81	0.42	-0.85	0.39	-1.3	0.18	-0.78	0.43	-2.5	0.011	0.36	0.72	-2.1	0.035	-0.59	0.56	-1.5	0.14	-0.22	-0.33	-0.93	-0.81	-0.85	-1.3	-0.78	-2.5	0.36	-2.1	-0.59	-1.5	-0.22	-0.33	-0.93	-0.81	-0.85	-1.3	-0.78	-2.5	0.36
GO:0016760	F	cellulose synthase (UDP-forming) activity	31		-0.59	0.56	-0.92	0.36	-1.7	0.083	-1.3	0.2	-1.1	0.28	-2	0.05	-1.5	0.14	-3.1	0.0019	0.32	0.75	-2.6	0.0085	-0.8	0.43	-1.9	0.058	-0.59	-0.92	-1.7	-1.3	-1.1	-2	-1.5	-3.1	0.32	-2.6	-0.8	-1.9	-0.59	-0.92	-1.7	-1.3	-1.1	-2	-1.5	-3.1	0.32
GO:0016759	F	cellulose synthase activity	31		-0.59	0.56	-0.92	0.36	-1.7	0.083	-1.3	0.2	-1.1	0.28	-2	0.05	-1.5	0.14	-3.1	0.0019	0.32	0.75	-2.6	0.0085	-0.8	0.43	-1.9	0.058	-0.59	-0.92	-1.7	-1.3	-1.1	-2	-1.5	-3.1	0.32	-2.6	-0.8	-1.9	-0.59	-0.92	-1.7	-1.3	-1.1	-2	-1.5	-3.1	0.32
GO:0015267	F	channel activity	33		1.8	0.068	2	0.044	1.2	0.24	0.89	0.37	1.6	0.11	2.7	0.0061	0.81	0.42	1.2	0.22	0.33	0.74	1.2	0.24	0.93	0.35	2.1	0.04	1.8	2	1.2	0.89	1.6	2.7	0.81	1.2	0.33	1.2	0.93	2.1	1.8	2	1.2	0.89	1.6	2.7	0.81	1.2	0.33
GO:0051087	F	chaperone binding	14		0.68	0.5	0.042	0.97	0.65	0.51	0.35	0.73	0.064	0.95	0.62	0.54	1.7	0.096	-0.89	0.37	0.22	0.83	-1	0.31	0.36	0.72	-0.22	0.83	0.68	0.042	0.65	0.35	0.064	0.62	1.7	-0.89	0.22	-1	0.36	-0.22	0.68	0.042	0.65	0.35	0.064	0.62	1.7	-0.89	0.22
GO:0006032	P	chitin catabolic process	11		-0.77	0.44	-0.056	0.96	2.3	0.021	1.4	0.16	1.7	0.083	3.1	0.0017	-0.35	0.73	-2.3	0.022	1.5	0.14	0.63	0.53	-0.98	0.33	4.8	1.8e-06	-0.77	-0.056	2.3	1.4	1.7	3.1	-0.35	-2.3	1.5	0.63	-0.98	4.8	-0.77	-0.056	2.3	1.4	1.7	3.1	-0.35	-2.3	1.5
GO:0006030	P	chitin metabolic process	11		-0.77	0.44	-0.056	0.96	2.3	0.021	1.4	0.16	1.7	0.083	3.1	0.0017	-0.35	0.73	-2.3	0.022	1.5	0.14	0.63	0.53	-0.98	0.33	4.8	1.8e-06	-0.77	-0.056	2.3	1.4	1.7	3.1	-0.35	-2.3	1.5	0.63	-0.98	4.8	-0.77	-0.056	2.3	1.4	1.7	3.1	-0.35	-2.3	1.5
GO:0004568	F	chitinase activity	11		-0.77	0.44	-0.056	0.96	2.3	0.021	1.4	0.16	1.7	0.083	3.1	0.0017	-0.35	0.73	-2.3	0.022	1.5	0.14	0.63	0.53	-0.98	0.33	4.8	1.8e-06	-0.77	-0.056	2.3	1.4	1.7	3.1	-0.35	-2.3	1.5	0.63	-0.98	4.8	-0.77	-0.056	2.3	1.4	1.7	3.1	-0.35	-2.3	1.5
GO:0015995	P	chlorophyll biosynthetic process	14		-0.61	0.54	-2	0.044	-0.87	0.39	-0.75	0.45	-1.8	0.077	-0.55	0.58	-1.2	0.24	-0.87	0.39	0.22	0.83	-0.94	0.34	0.36	0.72	-0.22	0.83	-0.61	-2	-0.87	-0.75	-1.8	-0.55	-1.2	-0.87	0.22	-0.94	0.36	-0.22	-0.61	-2	-0.87	-0.75	-1.8	-0.55	-1.2	-0.87	0.22
GO:0015996	P	chlorophyll catabolic process	10		1.8	0.074	2.2	0.025	2	0.051	1.5	0.14	0.41	0.68	1.2	0.21	1.5	0.14	0.34	0.73	0.18	0.86	0.058	0.95	0.3	0.76	1	0.3	1.8	2.2	2	1.5	0.41	1.2	1.5	0.34	0.18	0.058	0.3	1	1.8	2.2	2	1.5	0.41	1.2	1.5	0.34	0.18
GO:0015994	P	chlorophyll metabolic process	24		0.68	0.49	-0.092	0.93	0.6	0.55	0.39	0.7	-1.1	0.28	0.39	0.7	0.036	0.97	-0.44	0.66	0.28	0.78	-0.68	0.49	0.47	0.64	0.51	0.61	0.68	-0.092	0.6	0.39	-1.1	0.39	0.036	-0.44	0.28	-0.68	0.47	0.51	0.68	-0.092	0.6	0.39	-1.1	0.39	0.036	-0.44	0.28
GO:0047746	F	chlorophyllase activity	10		1.8	0.074	2.2	0.025	2	0.051	1.5	0.14	0.41	0.68	1.2	0.21	1.5	0.14	0.34	0.73	0.18	0.86	0.058	0.95	0.3	0.76	1	0.3	1.8	2.2	2	1.5	0.41	1.2	1.5	0.34	0.18	0.058	0.3	1	1.8	2.2	2	1.5	0.41	1.2	1.5	0.34	0.18
GO:0009507	C	chloroplast	33		-4.1	3.9e-05	-3	0.0026	-0.51	0.61	-2.7	0.0071	-3.5	0.00045	-3.2	0.0012	-1.6	0.1	-0.84	0.4	0.71	0.48	-0.34	0.73	0.55	0.58	-0.71	0.48	-4.1	-3	-0.51	-2.7	-3.5	-3.2	-1.6	-0.84	0.71	-0.34	0.55	-0.71	-4.1	-3	-0.51	-2.7	-3.5	-3.2	-1.6	-0.84	0.71
GO:0046417	P	chorismate metabolic process	14		2.7	0.0066	2.3	0.023	0.59	0.56	3.9	8.2e-05	3.3	0.0011	1.5	0.14	1.8	0.066	0.82	0.41	0.22	0.83	1.3	0.19	0.36	0.72	-0.22	0.83	2.7	2.3	0.59	3.9	3.3	1.5	1.8	0.82	0.22	1.3	0.36	-0.22	2.7	2.3	0.59	3.9	3.3	1.5	1.8	0.82	0.22
GO:0003682	F	chromatin binding	139		-1.3	0.2	0.14	0.89	-1.8	0.074	-1.5	0.14	0.24	0.81	0.76	0.45	-0.078	0.94	0.27	0.79	-1.5	0.15	-1.4	0.15	-0.47	0.63	0.9	0.37	-1.3	0.14	-1.8	-1.5	0.24	0.76	-0.078	0.27	-1.5	-1.4	-0.47	0.9	-1.3	0.14	-1.8	-1.5	0.24	0.76	-0.078	0.27	-1.5
GO:0006325	P	chromatin organization	15		1.3	0.18	0.71	0.48	-0.071	0.94	0.45	0.65	0.61	0.54	-0.29	0.77	0.34	0.74	2.1	0.035	0.79	0.43	0.73	0.47	0.37	0.71	-0.22	0.82	1.3	0.71	-0.071	0.45	0.61	-0.29	0.34	2.1	0.79	0.73	0.37	-0.22	1.3	0.71	-0.071	0.45	0.61	-0.29	0.34	2.1	0.79
GO:0044427	C	chromosomal part	10		0.24	0.81	-0.072	0.94	-0.47	0.63	1.2	0.23	0.56	0.57	0.14	0.89	0.086	0.93	-0.35	0.73	0.18	0.86	0.6	0.55	0.3	0.76	-0.67	0.5	0.24	-0.072	-0.47	1.2	0.56	0.14	0.086	-0.35	0.18	0.6	0.3	-0.67	0.24	-0.072	-0.47	1.2	0.56	0.14	0.086	-0.35	0.18
GO:0005694	C	chromosome	15		0.35	0.73	-0.088	0.93	-0.94	0.35	0.59	0.55	0.32	0.75	0.0025	1	0.11	0.92	-0.027	0.98	0.22	0.82	0.73	0.47	-0.29	0.77	-0.63	0.53	0.35	-0.088	-0.94	0.59	0.32	0.0025	0.11	-0.027	0.22	0.73	-0.29	-0.63	0.35	-0.088	-0.94	0.59	0.32	0.0025	0.11	-0.027	0.22
GO:0051276	P	chromosome organization	18		1.3	0.19	0.63	0.53	-0.38	0.7	0.38	0.7	0.48	0.63	-0.32	0.75	0.33	0.74	2.2	0.027	0.77	0.44	0.8	0.42	-0.2	0.84	-0.24	0.81	1.3	0.63	-0.38	0.38	0.48	-0.32	0.33	2.2	0.77	0.8	-0.2	-0.24	1.3	0.63	-0.38	0.38	0.48	-0.32	0.33	2.2	0.77
GO:0016859	F	cis-trans isomerase activity	26		-1.4	0.18	-1.2	0.24	-0.15	0.88	-1.5	0.14	-1.8	0.064	-1.6	0.12	-0.76	0.45	-0.32	0.75	0.29	0.77	0.52	0.6	0.49	0.62	-0.29	0.77	-1.4	-1.2	-0.15	-1.5	-1.8	-1.6	-0.76	-0.32	0.29	0.52	0.49	-0.29	-1.4	-1.2	-0.15	-1.5	-1.8	-1.6	-0.76	-0.32	0.29
GO:0030118	C	clathrin coat	14		2.4	0.017	0.1	0.92	0.19	0.85	0.82	0.41	0.33	0.74	-0.29	0.77	0.69	0.49	-0.41	0.68	0.22	0.83	0.71	0.48	0.36	0.72	-0.22	0.83	2.4	0.1	0.19	0.82	0.33	-0.29	0.69	-0.41	0.22	0.71	0.36	-0.22	2.4	0.1	0.19	0.82	0.33	-0.29	0.69	-0.41	0.22
GO:0048475	C	coated membrane	27		3.2	0.0015	-0.25	0.8	0.27	0.79	0.8	0.42	0.086	0.93	-0.31	0.76	0.57	0.57	-0.57	0.57	0.3	0.76	0.98	0.33	0.5	0.62	-0.3	0.76	3.2	-0.25	0.27	0.8	0.086	-0.31	0.57	-0.57	0.3	0.98	0.5	-0.3	3.2	-0.25	0.27	0.8	0.086	-0.31	0.57	-0.57	0.3
GO:0030135	C	coated vesicle	15		2.6	0.01	-0.088	0.93	0.2	0.84	0.83	0.41	-0.26	0.79	-0.53	0.6	0.67	0.5	-0.43	0.67	0.22	0.82	0.73	0.47	0.37	0.71	-0.22	0.82	2.6	-0.088	0.2	0.83	-0.26	-0.53	0.67	-0.43	0.22	0.73	0.37	-0.22	2.6	-0.088	0.2	0.83	-0.26	-0.53	0.67	-0.43	0.22
GO:0030662	C	coated vesicle membrane	15		2.6	0.01	-0.088	0.93	0.2	0.84	0.83	0.41	-0.26	0.79	-0.53	0.6	0.67	0.5	-0.43	0.67	0.22	0.82	0.73	0.47	0.37	0.71	-0.22	0.82	2.6	-0.088	0.2	0.83	-0.26	-0.53	0.67	-0.43	0.22	0.73	0.37	-0.22	2.6	-0.088	0.2	0.83	-0.26	-0.53	0.67	-0.43	0.22
GO:0050662	F	coenzyme binding	281		-0.18	0.86	-1.1	0.29	0.7	0.48	1.6	0.12	1.3	0.21	0.57	0.57	-1	0.3	-2.9	0.004	-0.34	0.74	-3.1	0.0018	-5	5.3e-07	0.59	0.56	-0.18	-1.1	0.7	1.6	1.3	0.57	-1	-2.9	-0.34	-3.1	-5	0.59	-0.18	-1.1	0.7	1.6	1.3	0.57	-1	-2.9	-0.34
GO:0009108	P	coenzyme biosynthetic process	17		0.96	0.34	0.82	0.41	-0.51	0.61	0.048	0.96	-0.13	0.9	0.45	0.65	0.4	0.69	0.25	0.8	0.24	0.81	0.78	0.44	0.4	0.69	-0.24	0.81	0.96	0.82	-0.51	0.048	-0.13	0.45	0.4	0.25	0.24	0.78	0.4	-0.24	0.96	0.82	-0.51	0.048	-0.13	0.45	0.4	0.25	0.24
GO:0006732	P	coenzyme metabolic process	51		0.077	0.94	0.48	0.63	-0.58	0.56	-0.13	0.89	-0.36	0.72	-0.28	0.78	0.31	0.76	-1.2	0.21	0.74	0.46	0.68	0.5	0.44	0.66	-0.64	0.52	0.077	0.48	-0.58	-0.13	-0.36	-0.28	0.31	-1.2	0.74	0.68	0.44	-0.64	0.077	0.48	-0.58	-0.13	-0.36	-0.28	0.31	-1.2	0.74
GO:0048037	F	cofactor binding	342		1.1	0.26	-0.4	0.69	0.53	0.59	2.5	0.013	1.6	0.1	0.55	0.58	-1.4	0.17	-3.1	0.0018	0.05	0.96	-3.2	0.0013	-5.8	5.3e-09	0.64	0.52	1.1	-0.4	0.53	2.5	1.6	0.55	-1.4	-3.1	0.05	-3.2	-5.8	0.64	1.1	-0.4	0.53	2.5	1.6	0.55	-1.4	-3.1	0.05
GO:0051188	P	cofactor biosynthetic process	53		0.29	0.77	-1.1	0.27	-0.99	0.32	-0.9	0.37	-1.5	0.14	-0.54	0.59	-0.71	0.48	-0.41	0.68	-0.21	0.83	0.52	0.6	0.7	0.48	-0.35	0.72	0.29	-1.1	-0.99	-0.9	-1.5	-0.54	-0.71	-0.41	-0.21	0.52	0.7	-0.35	0.29	-1.1	-0.99	-0.9	-1.5	-0.54	-0.71	-0.41	-0.21
GO:0051187	P	cofactor catabolic process	18		1.2	0.22	2.1	0.033	1.6	0.12	1.3	0.21	0.62	0.53	1	0.3	1.4	0.17	0.046	0.96	0.24	0.81	1	0.31	1.1	0.28	0.9	0.37	1.2	2.1	1.6	1.3	0.62	1	1.4	0.046	0.24	1	1.1	0.9	1.2	2.1	1.6	1.3	0.62	1	1.4	0.046	0.24
GO:0051186	P	cofactor metabolic process	100		0.4	0.69	-0.089	0.93	-0.29	0.77	-0.44	0.66	-1.2	0.21	-0.48	0.63	0.0062	1	-1.2	0.22	0.35	0.72	0.62	0.54	0.78	0.43	-0.3	0.76	0.4	-0.089	-0.29	-0.44	-1.2	-0.48	0.0062	-1.2	0.35	0.62	0.78	-0.3	0.4	-0.089	-0.29	-0.44	-1.2	-0.48	0.0062	-1.2	0.35
GO:0005507	F	copper ion binding	54		-0.61	0.54	-1.4	0.17	-0.64	0.52	1.8	0.07	1.3	0.21	-1.1	0.26	-2	0.05	-2.8	0.0047	0.75	0.45	-2.2	0.025	-3.5	0.00053	0.66	0.51	-0.61	-1.4	-0.64	1.8	1.3	-1.1	-2	-2.8	0.75	-2.2	-3.5	0.66	-0.61	-1.4	-0.64	1.8	1.3	-1.1	-2	-2.8	0.75
GO:0004197	F	cysteine-type endopeptidase activity	11		2.1	0.033	1.4	0.16	1.4	0.16	0.33	0.74	0.62	0.54	0.85	0.4	0.58	0.56	-0.36	0.72	0.19	0.85	-1.2	0.23	0.32	0.75	-0.19	0.85	2.1	1.4	1.4	0.33	0.62	0.85	0.58	-0.36	0.19	-1.2	0.32	-0.19	2.1	1.4	1.4	0.33	0.62	0.85	0.58	-0.36	0.19
GO:0008234	F	cysteine-type peptidase activity	22		0.63	0.53	-0.15	0.88	0.71	0.48	-1.1	0.26	-0.58	0.56	0.071	0.94	0.23	0.82	0.029	0.98	1.4	0.18	-3.5	0.00045	-0.15	0.88	-1.5	0.13	0.63	-0.15	0.71	-1.1	-0.58	0.071	0.23	0.029	1.4	-3.5	-0.15	-1.5	0.63	-0.15	0.71	-1.1	-0.58	0.071	0.23	0.029	1.4
GO:0005737	C	cytoplasm	528		0.96	0.34	-1.8	0.066	-2.1	0.038	1.4	0.16	-1.1	0.27	-1.7	0.096	0.9	0.37	0.55	0.58	0.33	0.74	2.8	0.0046	2.4	0.014	-0.92	0.36	0.96	-1.8	-2.1	1.4	-1.1	-1.7	0.9	0.55	0.33	2.8	2.4	-0.92	0.96	-1.8	-2.1	1.4	-1.1	-1.7	0.9	0.55	0.33
GO:0016023	C	cytoplasmic membrane-bounded vesicle	15		2.6	0.01	-0.088	0.93	0.2	0.84	0.83	0.41	-0.26	0.79	-0.53	0.6	0.67	0.5	-0.43	0.67	0.22	0.82	0.73	0.47	0.37	0.71	-0.22	0.82	2.6	-0.088	0.2	0.83	-0.26	-0.53	0.67	-0.43	0.22	0.73	0.37	-0.22	2.6	-0.088	0.2	0.83	-0.26	-0.53	0.67	-0.43	0.22
GO:0044444	C	cytoplasmic part	390		0.91	0.36	-1.6	0.11	-2.2	0.025	1.9	0.061	-0.86	0.39	-1.3	0.18	0.53	0.59	0.23	0.82	0.28	0.78	2.9	0.0043	2.3	0.021	-0.71	0.48	0.91	-1.6	-2.2	1.9	-0.86	-1.3	0.53	0.23	0.28	2.9	2.3	-0.71	0.91	-1.6	-2.2	1.9	-0.86	-1.3	0.53	0.23	0.28
GO:0031410	C	cytoplasmic vesicle	15		2.6	0.01	-0.088	0.93	0.2	0.84	0.83	0.41	-0.26	0.79	-0.53	0.6	0.67	0.5	-0.43	0.67	0.22	0.82	0.73	0.47	0.37	0.71	-0.22	0.82	2.6	-0.088	0.2	0.83	-0.26	-0.53	0.67	-0.43	0.22	0.73	0.37	-0.22	2.6	-0.088	0.2	0.83	-0.26	-0.53	0.67	-0.43	0.22
GO:0030659	C	cytoplasmic vesicle membrane	15		2.6	0.01	-0.088	0.93	0.2	0.84	0.83	0.41	-0.26	0.79	-0.53	0.6	0.67	0.5	-0.43	0.67	0.22	0.82	0.73	0.47	0.37	0.71	-0.22	0.82	2.6	-0.088	0.2	0.83	-0.26	-0.53	0.67	-0.43	0.22	0.73	0.37	-0.22	2.6	-0.088	0.2	0.83	-0.26	-0.53	0.67	-0.43	0.22
GO:0044433	C	cytoplasmic vesicle part	15		2.6	0.01	-0.088	0.93	0.2	0.84	0.83	0.41	-0.26	0.79	-0.53	0.6	0.67	0.5	-0.43	0.67	0.22	0.82	0.73	0.47	0.37	0.71	-0.22	0.82	2.6	-0.088	0.2	0.83	-0.26	-0.53	0.67	-0.43	0.22	0.73	0.37	-0.22	2.6	-0.088	0.2	0.83	-0.26	-0.53	0.67	-0.43	0.22
GO:0044430	C	cytoskeletal part	23		0.59	0.55	0.17	0.87	0.54	0.59	0.03	0.98	0.64	0.52	-0.22	0.83	0.24	0.81	0.46	0.64	-0.22	0.82	-0.12	0.91	0.96	0.34	0.2	0.84	0.59	0.17	0.54	0.03	0.64	-0.22	0.24	0.46	-0.22	-0.12	0.96	0.2	0.59	0.17	0.54	0.03	0.64	-0.22	0.24	0.46	-0.22
GO:0008092	F	cytoskeletal protein binding	50		-0.55	0.58	-0.73	0.46	-1.1	0.28	-0.85	0.39	-2	0.051	-0.49	0.62	0.035	0.97	0.41	0.68	0.92	0.36	-0.85	0.39	0.041	0.97	-0.52	0.6	-0.55	-0.73	-1.1	-0.85	-2	-0.49	0.035	0.41	0.92	-0.85	0.041	-0.52	-0.55	-0.73	-1.1	-0.85	-2	-0.49	0.035	0.41	0.92
GO:0005856	C	cytoskeleton	23		0.59	0.55	0.17	0.87	0.54	0.59	0.03	0.98	0.64	0.52	-0.22	0.83	0.24	0.81	0.46	0.64	-0.22	0.82	-0.12	0.91	0.96	0.34	0.2	0.84	0.59	0.17	0.54	0.03	0.64	-0.22	0.24	0.46	-0.22	-0.12	0.96	0.2	0.59	0.17	0.54	0.03	0.64	-0.22	0.24	0.46	-0.22
GO:0007010	P	cytoskeleton organization	14		-0.68	0.5	-0.56	0.58	-0.88	0.38	-0.83	0.41	-0.71	0.48	-0.53	0.6	-0.98	0.33	-0.41	0.68	1.2	0.23	-0.96	0.34	0.36	0.72	-0.22	0.83	-0.68	-0.56	-0.88	-0.83	-0.71	-0.53	-0.98	-0.41	1.2	-0.96	0.36	-0.22	-0.68	-0.56	-0.88	-0.83	-0.71	-0.53	-0.98	-0.41	1.2
GO:0005829	C	cytosol	21		2	0.045	0.72	0.47	-0.33	0.74	1.6	0.11	1.4	0.17	-0.42	0.67	-0.85	0.4	-0.67	0.5	0.26	0.79	0.24	0.81	0.44	0.66	-0.71	0.48	2	0.72	-0.33	1.6	1.4	-0.42	-0.85	-0.67	0.26	0.24	0.44	-0.71	2	0.72	-0.33	1.6	1.4	-0.42	-0.85	-0.67	0.26
GO:0044445	C	cytosolic part	21		2	0.045	0.72	0.47	-0.33	0.74	1.6	0.11	1.4	0.17	-0.42	0.67	-0.85	0.4	-0.67	0.5	0.26	0.79	0.24	0.81	0.44	0.66	-0.71	0.48	2	0.72	-0.33	1.6	1.4	-0.42	-0.85	-0.67	0.26	0.24	0.44	-0.71	2	0.72	-0.33	1.6	1.4	-0.42	-0.85	-0.67	0.26
GO:0006952	P	defense response	41		0.69	0.49	0.43	0.67	5.4	5.6e-08	5.6	1.7e-08	3.5	0.00045	4.1	3.5e-05	-0.46	0.64	-2.8	0.0044	2.3	0.024	-0.57	0.57	-5.9	3.9e-09	3.6	0.00038	0.69	0.43	5.4	5.6	3.5	4.1	-0.46	-2.8	2.3	-0.57	-5.9	3.6	0.69	0.43	5.4	5.6	3.5	4.1	-0.46	-2.8	2.3
GO:0016311	P	dephosphorylation	12		0.28	0.78	0.79	0.43	-0.0034	1	-0.61	0.54	-0.16	0.87	-0.42	0.68	0.5	0.62	0.062	0.95	-0.63	0.53	0.65	0.51	0.33	0.74	-0.2	0.84	0.28	0.79	-0.0034	-0.61	-0.16	-0.42	0.5	0.062	-0.63	0.65	0.33	-0.2	0.28	0.79	-0.0034	-0.61	-0.16	-0.42	0.5	0.062	-0.63
GO:0032502	P	developmental process	11		1.5	0.13	1.9	0.054	2.9	0.0033	1.4	0.18	1.2	0.22	3.1	0.0021	2.1	0.032	2.1	0.034	0.19	0.85	3.3	0.00091	2.9	0.0036	1.8	0.065	1.5	1.9	2.9	1.4	1.2	3.1	2.1	2.1	0.19	3.3	2.9	1.8	1.5	1.9	2.9	1.4	1.2	3.1	2.1	2.1	0.19
GO:0015082	F	di-, tri-valent inorganic cation transmembrane transporter activity	29		-0.17	0.86	-0.4	0.69	-3.3	0.0011	-0.62	0.53	-0.58	0.57	-0.93	0.35	0.37	0.71	0.17	0.86	0.31	0.76	1	0.31	0.52	0.6	-0.31	0.76	-0.17	-0.4	-3.3	-0.62	-0.58	-0.93	0.37	0.17	0.31	1	0.52	-0.31	-0.17	-0.4	-3.3	-0.62	-0.58	-0.93	0.37	0.17	0.31
GO:0015674	P	di-, tri-valent inorganic cation transport	24		0.1	0.92	-0.41	0.68	-0.6	0.55	-0.76	0.45	-0.65	0.51	-0.93	0.35	0.38	0.7	0.3	0.76	0.28	0.78	0.92	0.36	0.47	0.64	-0.28	0.78	0.1	-0.41	-0.6	-0.76	-0.65	-0.93	0.38	0.3	0.28	0.92	0.47	-0.28	0.1	-0.41	-0.6	-0.76	-0.65	-0.93	0.38	0.3	0.28
GO:0043648	P	dicarboxylic acid metabolic process	16		1.6	0.11	1.4	0.16	-0.04	0.97	3.3	0.00083	2.5	0.013	0.79	0.43	1.3	0.18	0.71	0.48	0.23	0.82	-0.14	0.89	0.38	0.7	-0.23	0.82	1.6	1.4	-0.04	3.3	2.5	0.79	1.3	0.71	0.23	-0.14	0.38	-0.23	1.6	1.4	-0.04	3.3	2.5	0.79	1.3	0.71	0.23
GO:0051213	F	dioxygenase activity	32		-0.97	0.33	-1	0.31	-0.15	0.88	-0.43	0.67	0.21	0.83	-0.04	0.97	-2.1	0.033	-2.5	0.011	-0.54	0.59	-3.5	0.00042	0.13	0.89	0.099	0.92	-0.97	-1	-0.15	-0.43	0.21	-0.04	-2.1	-2.5	-0.54	-3.5	0.13	0.099	-0.97	-1	-0.15	-0.43	0.21	-0.04	-2.1	-2.5	-0.54
GO:0046351	P	disaccharide biosynthetic process	17		1.5	0.12	1.9	0.058	1	0.31	-1.3	0.2	0.35	0.73	0.15	0.88	-0.75	0.45	-0.78	0.43	0.24	0.81	-0.86	0.39	-0.91	0.36	-0.93	0.35	1.5	1.9	1	-1.3	0.35	0.15	-0.75	-0.78	0.24	-0.86	-0.91	-0.93	1.5	1.9	1	-1.3	0.35	0.15	-0.75	-0.78	0.24
GO:0005984	P	disaccharide metabolic process	27		0.38	0.7	0.81	0.42	0.66	0.51	-1.6	0.11	-0.41	0.68	-1.1	0.27	-1.4	0.15	-0.83	0.41	0.3	0.76	-1.5	0.13	-0.54	0.59	-1.2	0.24	0.38	0.81	0.66	-1.6	-0.41	-1.1	-1.4	-0.83	0.3	-1.5	-0.54	-1.2	0.38	0.81	0.66	-1.6	-0.41	-1.1	-1.4	-0.83	0.3
GO:0015036	F	disulfide oxidoreductase activity	47		-1.6	0.1	0.84	0.4	0.35	0.72	0.14	0.89	0.44	0.66	-0.18	0.86	0.13	0.9	-0.26	0.8	-0.25	0.8	0.081	0.94	0.66	0.51	-0.18	0.86	-1.6	0.84	0.35	0.14	0.44	-0.18	0.13	-0.26	-0.25	0.081	0.66	-0.18	-1.6	0.84	0.35	0.14	0.44	-0.18	0.13	-0.26	-0.25
GO:0070838	P	divalent metal ion transport	21		0.21	0.83	-0.43	0.67	-0.68	0.5	-1	0.31	-0.64	0.52	-0.94	0.35	0.39	0.7	0.39	0.69	0.26	0.79	0.86	0.39	0.44	0.66	-0.26	0.79	0.21	-0.43	-0.68	-1	-0.64	-0.94	0.39	0.39	0.26	0.86	0.44	-0.26	0.21	-0.43	-0.68	-1	-0.64	-0.94	0.39	0.39	0.26
GO:0003677	F	DNA binding	725		4.3	1.6e-05	6.1	1e-09	2.9	0.0041	4	6.4e-05	5.6	1.7e-08	4.7	2.2e-06	4.5	5.5e-06	5	7e-07	0.044	0.96	3.9	0.0001	1.6	0.11	4.4	1.2e-05	4.3	6.1	2.9	4	5.6	4.7	4.5	5	0.044	3.9	1.6	4.4	4.3	6.1	2.9	4	5.6	4.7	4.5	5	0.044
GO:0003678	F	DNA helicase activity	32		2.4	0.017	2.2	0.028	1	0.3	0.33	0.74	0.0044	1	1.8	0.065	3.1	0.0022	3.8	0.00017	0.33	0.74	1.1	0.29	0.54	0.59	-0.33	0.74	2.4	2.2	1	0.33	0.0044	1.8	3.1	3.8	0.33	1.1	0.54	-0.33	2.4	2.2	1	0.33	0.0044	1.8	3.1	3.8	0.33
GO:0006259	P	DNA metabolic process	100		1.7	0.081	0.18	0.86	-0.5	0.62	0.21	0.83	-1.4	0.17	0.79	0.43	0.87	0.39	0.78	0.44	0.58	0.56	1.4	0.16	-0.36	0.72	-1.2	0.22	1.7	0.18	-0.5	0.21	-1.4	0.79	0.87	0.78	0.58	1.4	-0.36	-1.2	1.7	0.18	-0.5	0.21	-1.4	0.79	0.87	0.78	0.58
GO:0006310	P	DNA recombination	32		2.2	0.028	1.8	0.066	0.83	0.41	0.52	0.6	-8.1e-05	1	1.2	0.24	2.8	0.0045	3.5	0.00045	0.33	0.74	1.1	0.29	0.54	0.59	-0.33	0.74	2.2	1.8	0.83	0.52	-8.1e-05	1.2	2.8	3.5	0.33	1.1	0.54	-0.33	2.2	1.8	0.83	0.52	-8.1e-05	1.2	2.8	3.5	0.33
GO:0006281	P	DNA repair	63		0.68	0.5	0.25	0.8	-0.25	0.81	-0.62	0.53	-1.4	0.16	0.88	0.38	0.62	0.54	1.5	0.14	0.46	0.65	0.89	0.38	-0.9	0.37	-0.46	0.65	0.68	0.25	-0.25	-0.62	-1.4	0.88	0.62	1.5	0.46	0.89	-0.9	-0.46	0.68	0.25	-0.25	-0.62	-1.4	0.88	0.62	1.5	0.46
GO:0006260	P	DNA replication	27		1.4	0.15	-0.75	0.45	-0.35	0.73	1.3	0.2	-0.35	0.73	0.015	0.99	0.14	0.89	-0.57	0.57	0.3	0.76	0.98	0.33	0.5	0.62	-1	0.31	1.4	-0.75	-0.35	1.3	-0.35	0.015	0.14	-0.57	0.3	0.98	0.5	-1	1.4	-0.75	-0.35	1.3	-0.35	0.015	0.14	-0.57	0.3
GO:0003899	F	DNA-directed RNA polymerase activity	16		0.42	0.67	-0.62	0.53	-0.56	0.58	-0.21	0.84	-0.49	0.62	0.14	0.89	0.11	0.91	0.42	0.67	-0.29	0.77	1.2	0.23	0.38	0.7	-0.41	0.69	0.42	-0.62	-0.56	-0.21	-0.49	0.14	0.11	0.42	-0.29	1.2	0.38	-0.41	0.42	-0.62	-0.56	-0.21	-0.49	0.14	0.11	0.42	-0.29
GO:0015238	F	drug transmembrane transporter activity	39		0.3	0.76	0.042	0.97	-0.044	0.97	-1.5	0.14	0.032	0.97	-1.6	0.11	-0.75	0.46	-1.1	0.29	-0.099	0.92	0.9	0.37	-1.7	0.096	-0.36	0.72	0.3	0.042	-0.044	-1.5	0.032	-1.6	-0.75	-1.1	-0.099	0.9	-1.7	-0.36	0.3	0.042	-0.044	-1.5	0.032	-1.6	-0.75	-1.1	-0.099
GO:0015893	P	drug transport	39		0.3	0.76	0.042	0.97	-0.044	0.97	-1.5	0.14	0.032	0.97	-1.6	0.11	-0.75	0.46	-1.1	0.29	-0.099	0.92	0.9	0.37	-1.7	0.096	-0.36	0.72	0.3	0.042	-0.044	-1.5	0.032	-1.6	-0.75	-1.1	-0.099	0.9	-1.7	-0.36	0.3	0.042	-0.044	-1.5	0.032	-1.6	-0.75	-1.1	-0.099
GO:0008831	F	dTDP-4-dehydrorhamnose reductase activity	30		-1.3	0.19	-1.6	0.11	0.26	0.79	-1	0.3	-1.7	0.092	-1.7	0.093	-2	0.049	-2.7	0.0079	0.32	0.75	-1.4	0.17	-0.25	0.8	-0.59	0.56	-1.3	-1.6	0.26	-1	-1.7	-1.7	-2	-2.7	0.32	-1.4	-0.25	-0.59	-1.3	-1.6	0.26	-1	-1.7	-1.7	-2	-2.7	0.32
GO:0009055	F	electron carrier activity	247		-2.8	0.0053	-1.1	0.26	-0.17	0.87	0.87	0.38	1.1	0.28	-0.31	0.76	-2.5	0.013	-2.2	0.028	-0.32	0.75	-3.1	0.0019	-4.5	6.1e-06	0.32	0.75	-2.8	-1.1	-0.17	0.87	1.1	-0.31	-2.5	-2.2	-0.32	-3.1	-4.5	0.32	-2.8	-1.1	-0.17	0.87	1.1	-0.31	-2.5	-2.2	-0.32
GO:0012505	C	endomembrane system	53		3.2	0.0016	0.82	0.41	0.43	0.67	1.3	0.18	0.3	0.76	0.61	0.54	0.46	0.65	0.031	0.98	0.42	0.68	1.4	0.17	0.7	0.48	-0.46	0.64	3.2	0.82	0.43	1.3	0.3	0.61	0.46	0.031	0.42	1.4	0.7	-0.46	3.2	0.82	0.43	1.3	0.3	0.61	0.46	0.031	0.42
GO:0004519	F	endonuclease activity	24		1.9	0.059	2	0.047	2.7	0.0067	0.22	0.83	0.055	0.96	1.1	0.28	3.9	0.00011	3.2	0.0016	0.28	0.78	1.6	0.12	2.1	0.036	0.72	0.47	1.9	2	2.7	0.22	0.055	1.1	3.9	3.2	0.28	1.6	2.1	0.72	1.9	2	2.7	0.22	0.055	1.1	3.9	3.2	0.28
GO:0016893	F	endonuclease activity, active with either ribo- or deoxyribonucleic acids and producing 5'-phosphomonoesters	16		1.7	0.098	1.5	0.12	2.5	0.013	0.28	0.78	0.2	0.84	0.86	0.39	3.2	0.0016	4.1	4.4e-05	0.23	0.82	1.5	0.12	1.5	0.15	0.7	0.49	1.7	1.5	2.5	0.28	0.2	0.86	3.2	4.1	0.23	1.5	1.5	0.7	1.7	1.5	2.5	0.28	0.2	0.86	3.2	4.1	0.23
GO:0004175	F	endopeptidase activity	195		0.32	0.75	-0.36	0.72	-0.18	0.86	-0.048	0.96	-0.87	0.38	-0.46	0.65	1.1	0.25	0.35	0.73	-0.57	0.57	-0.12	0.91	0.099	0.92	-0.56	0.58	0.32	-0.36	-0.18	-0.048	-0.87	-0.46	1.1	0.35	-0.57	-0.12	0.099	-0.56	0.32	-0.36	-0.18	-0.048	-0.87	-0.46	1.1	0.35	-0.57
GO:0004866	F	endopeptidase inhibitor activity	37		-1.7	0.085	-1.9	0.057	0.29	0.77	-0.28	0.78	-0.19	0.85	0.19	0.85	-9.8	1.6e-22	-5.2	2.2e-07	-2.2	0.027	-8.6	1e-17	-9.1	8.8e-20	-1.9	0.053	-1.7	-1.9	0.29	-0.28	-0.19	0.19	-9.8	-5.2	-2.2	-8.6	-9.1	-1.9	-1.7	-1.9	0.29	-0.28	-0.19	0.19	-9.8	-5.2	-2.2
GO:0005783	C	endoplasmic reticulum	43		3	0.0031	3.5	0.00053	2	0.046	4.2	3e-05	3.4	0.00064	4.1	4.3e-05	2.7	0.0065	2.7	0.0075	0.38	0.71	1.7	0.083	1.5	0.13	1.3	0.18	3	3.5	2	4.2	3.4	4.1	2.7	2.7	0.38	1.7	1.5	1.3	3	3.5	2	4.2	3.4	4.1	2.7	2.7	0.38
GO:0005789	C	endoplasmic reticulum membrane	17		2	0.041	1.7	0.095	1.2	0.23	2.5	0.013	1.5	0.13	1.7	0.094	0.41	0.68	-0.15	0.88	0.24	0.81	0.78	0.44	0.4	0.69	0.055	0.96	2	1.7	1.2	2.5	1.5	1.7	0.41	-0.15	0.24	0.78	0.4	0.055	2	1.7	1.2	2.5	1.5	1.7	0.41	-0.15	0.24
GO:0044432	C	endoplasmic reticulum part	17		2	0.041	1.7	0.095	1.2	0.23	2.5	0.013	1.5	0.13	1.7	0.094	0.41	0.68	-0.15	0.88	0.24	0.81	0.78	0.44	0.4	0.69	0.055	0.96	2	1.7	1.2	2.5	1.5	1.7	0.41	-0.15	0.24	0.78	0.4	0.055	2	1.7	1.2	2.5	1.5	1.7	0.41	-0.15	0.24
GO:0004521	F	endoribonuclease activity	18		1.7	0.098	1.6	0.11	3.3	0.001	0.32	0.75	0.49	0.63	1.4	0.17	3.8	0.00015	3.8	0.00015	0.24	0.81	1.5	0.12	2.3	0.022	1.6	0.12	1.7	1.6	3.3	0.32	0.49	1.4	3.8	3.8	0.24	1.5	2.3	1.6	1.7	1.6	3.3	0.32	0.49	1.4	3.8	3.8	0.24
GO:0016891	F	endoribonuclease activity, producing 5'-phosphomonoesters	15		1.8	0.07	1.6	0.11	2.6	0.01	0.3	0.76	0.24	0.81	0.92	0.36	3.3	0.0011	4.2	2.2e-05	0.22	0.82	1.5	0.12	1.5	0.14	0.74	0.46	1.8	1.6	2.6	0.3	0.24	0.92	3.3	4.2	0.22	1.5	1.5	0.74	1.8	1.6	2.6	0.3	0.24	0.92	3.3	4.2	0.22
GO:0015988	P	energy coupled proton transport, against electrochemical gradient	12		-0.68	0.5	-0.87	0.38	-1	0.3	-0.36	0.72	-1.6	0.11	-1.2	0.23	-0.61	0.54	-0.38	0.7	0.47	0.64	-0.82	0.41	1.7	0.095	-0.2	0.84	-0.68	-0.87	-1	-0.36	-1.6	-1.2	-0.61	-0.38	0.47	-0.82	1.7	-0.2	-0.68	-0.87	-1	-0.36	-1.6	-1.2	-0.61	-0.38	0.47
GO:0015985	P	energy coupled proton transport, down electrochemical gradient	16		-1.9	0.06	-0.43	0.67	-1.9	0.056	-0.21	0.83	-0.81	0.42	-0.35	0.73	-0.99	0.32	0.21	0.84	0.23	0.82	0.75	0.45	0.38	0.7	-0.23	0.82	-1.9	-0.43	-1.9	-0.21	-0.81	-0.35	-0.99	0.21	0.23	0.75	0.38	-0.23	-1.9	-0.43	-1.9	-0.21	-0.81	-0.35	-0.99	0.21	0.23
GO:0015980	P	energy derivation by oxidation of organic compounds	10		0.17	0.87	0.61	0.54	-0.13	0.9	0.96	0.33	0.71	0.48	0.29	0.77	0.35	0.73	0.047	0.96	0.18	0.86	1.4	0.15	1.2	0.23	0.13	0.9	0.17	0.61	-0.13	0.96	0.71	0.29	0.35	0.047	0.18	1.4	1.2	0.13	0.17	0.61	-0.13	0.96	0.71	0.29	0.35	0.047	0.18
GO:0031975	C	envelope	35		1.1	0.29	0.15	0.88	-1.1	0.29	1.1	0.26	0.4	0.69	0.097	0.92	0.81	0.42	0.4	0.69	0.34	0.73	1.4	0.16	0.57	0.57	-0.34	0.73	1.1	0.15	-1.1	1.1	0.4	0.097	0.81	0.4	0.34	1.4	0.57	-0.34	1.1	0.15	-1.1	1.1	0.4	0.097	0.81	0.4	0.34
GO:0008047	F	enzyme activator activity	21		2.6	0.0091	0.79	0.43	0.85	0.39	0.92	0.36	0.9	0.37	1.2	0.24	1.6	0.11	1.9	0.052	-0.38	0.71	0.86	0.39	0.44	0.66	-0.26	0.79	2.6	0.79	0.85	0.92	0.9	1.2	1.6	1.9	-0.38	0.86	0.44	-0.26	2.6	0.79	0.85	0.92	0.9	1.2	1.6	1.9	-0.38
GO:0004857	F	enzyme inhibitor activity	70		-3.3	0.00091	-2.9	0.0037	-0.11	0.91	-1.6	0.12	-1	0.31	-0.29	0.77	-7.7	1.8e-14	-4.2	3e-05	-2.1	0.035	-7.5	7e-14	-8	1.5e-15	-1.8	0.066	-3.3	-2.9	-0.11	-1.6	-1	-0.29	-7.7	-4.2	-2.1	-7.5	-8	-1.8	-3.3	-2.9	-0.11	-1.6	-1	-0.29	-7.7	-4.2	-2.1
GO:0030234	F	enzyme regulator activity	118		-2.1	0.035	-2.8	0.0056	-0.15	0.88	-1.5	0.13	-1.3	0.2	-0.31	0.75	-5.5	4.8e-08	-3.1	0.0018	-1.6	0.1	-5.3	9.7e-08	-5.7	1.1e-08	-1.7	0.094	-2.1	-2.8	-0.15	-1.5	-1.3	-0.31	-5.5	-3.1	-1.6	-5.3	-5.7	-1.7	-2.1	-2.8	-0.15	-1.5	-1.3	-0.31	-5.5	-3.1	-1.6
GO:0051234	P	establishment of localization	783		2.2	0.027	0.45	0.66	1.6	0.11	-0.75	0.45	-0.8	0.42	0.11	0.91	1	0.32	1.6	0.11	0.88	0.38	1.8	0.079	1.9	0.062	1.4	0.17	2.2	0.45	1.6	-0.75	-0.8	0.11	1	1.6	0.88	1.8	1.9	1.4	2.2	0.45	1.6	-0.75	-0.8	0.11	1	1.6	0.88
GO:0051649	P	establishment of localization in cell	92		3.3	0.0011	0.16	0.88	0.5	0.62	0.93	0.35	-0.19	0.85	-0.6	0.55	0.69	0.49	0.38	0.7	0.55	0.58	1.6	0.1	1.2	0.25	-0.36	0.72	3.3	0.16	0.5	0.93	-0.19	-0.6	0.69	0.38	0.55	1.6	1.2	-0.36	3.3	0.16	0.5	0.93	-0.19	-0.6	0.69	0.38	0.55
GO:0045184	P	establishment of protein localization	91		2.9	0.0036	0.13	0.9	1	0.3	0.72	0.47	-0.32	0.75	-0.66	0.51	1.8	0.074	1.6	0.12	0.55	0.58	1.6	0.1	0.92	0.36	-0.24	0.81	2.9	0.13	1	0.72	-0.32	-0.66	1.8	1.6	0.55	1.6	0.92	-0.24	2.9	0.13	1	0.72	-0.32	-0.66	1.8	1.6	0.55
GO:0005231	F	excitatory extracellular ligand-gated ion channel activity	10		1.6	0.11	2	0.045	1.5	0.12	2.8	0.0054	3.2	0.0013	3.6	0.00033	0.58	0.56	-0.35	0.73	0.18	0.86	1.5	0.14	0.99	0.32	3.1	0.0022	1.6	2	1.5	2.8	3.2	3.6	0.58	-0.35	0.18	1.5	0.99	3.1	1.6	2	1.5	2.8	3.2	3.6	0.58	-0.35	0.18
GO:0000145	C	exocyst	11		1.7	0.09	0.97	0.33	-0.7	0.48	1	0.32	-0.21	0.84	0.69	0.49	0.09	0.93	-0.026	0.98	0.19	0.85	0.63	0.53	1	0.32	0.82	0.41	1.7	0.97	-0.7	1	-0.21	0.69	0.09	-0.026	0.19	0.63	1	0.82	1.7	0.97	-0.7	1	-0.21	0.69	0.09	-0.026	0.19
GO:0006887	P	exocytosis	13		1.5	0.12	0.88	0.38	-0.62	0.54	0.9	0.37	-0.25	0.8	0.36	0.72	0.098	0.92	0.31	0.76	0.21	0.84	0.68	0.5	0.97	0.33	0.72	0.47	1.5	0.88	-0.62	0.9	-0.25	0.36	0.098	0.31	0.21	0.68	0.97	0.72	1.5	0.88	-0.62	0.9	-0.25	0.36	0.098	0.31	0.21
GO:0004527	F	exonuclease activity	10		0.88	0.38	-0.073	0.94	0.19	0.85	-0.42	0.67	-0.5	0.61	-0.28	0.78	0.56	0.58	0.88	0.38	0.18	0.86	0.6	0.55	0.3	0.76	-0.85	0.4	0.88	-0.073	0.19	-0.42	-0.5	-0.28	0.56	0.88	0.18	0.6	0.3	-0.85	0.88	-0.073	0.19	-0.42	-0.5	-0.28	0.56	0.88	0.18
GO:0008238	F	exopeptidase activity	46		-0.59	0.55	-0.42	0.68	-0.92	0.36	-2	0.045	-0.74	0.46	-0.44	0.66	-0.23	0.82	-0.36	0.72	-0.096	0.92	-1.9	0.052	0.17	0.86	0.56	0.58	-0.59	-0.42	-0.92	-2	-0.74	-0.44	-0.23	-0.36	-0.096	-1.9	0.17	0.56	-0.59	-0.42	-0.92	-2	-0.74	-0.44	-0.23	-0.36	-0.096
GO:0030312	C	external encapsulating structure	54		-4.6	3.9e-06	-6.2	7.1e-10	-2	0.042	-5.4	7.4e-08	-5.4	8.1e-08	-6.5	7.4e-11	-5.1	4e-07	-7.5	8.7e-14	-7.3	2.8e-13	-8.5	1.7e-17	-4.8	1.4e-06	-1.4	0.16	-4.6	-6.2	-2	-5.4	-5.4	-6.5	-5.1	-7.5	-7.3	-8.5	-4.8	-1.4	-4.6	-6.2	-2	-5.4	-5.4	-6.5	-5.1	-7.5	-7.3
GO:0005230	F	extracellular ligand-gated ion channel activity	10		1.6	0.11	2	0.045	1.5	0.12	2.8	0.0054	3.2	0.0013	3.6	0.00033	0.58	0.56	-0.35	0.73	0.18	0.86	1.5	0.14	0.99	0.32	3.1	0.0022	1.6	2	1.5	2.8	3.2	3.6	0.58	-0.35	0.18	1.5	0.99	3.1	1.6	2	1.5	2.8	3.2	3.6	0.58	-0.35	0.18
GO:0031012	C	extracellular matrix	26		0.4	0.69	1.9	0.064	1.1	0.28	1.9	0.055	1.2	0.22	1.1	0.26	-1.5	0.14	-0.64	0.52	-0.2	0.84	-0.09	0.93	-0.55	0.58	0.56	0.58	0.4	1.9	1.1	1.9	1.2	1.1	-1.5	-0.64	-0.2	-0.09	-0.55	0.56	0.4	1.9	1.1	1.9	1.2	1.1	-1.5	-0.64	-0.2
GO:0045226	P	extracellular polysaccharide biosynthetic process	30		-1.3	0.19	-1.6	0.11	0.26	0.79	-1	0.3	-1.7	0.092	-1.7	0.093	-2	0.049	-2.7	0.0079	0.32	0.75	-1.4	0.17	-0.25	0.8	-0.59	0.56	-1.3	-1.6	0.26	-1	-1.7	-1.7	-2	-2.7	0.32	-1.4	-0.25	-0.59	-1.3	-1.6	0.26	-1	-1.7	-1.7	-2	-2.7	0.32
GO:0046379	P	extracellular polysaccharide metabolic process	30		-1.3	0.19	-1.6	0.11	0.26	0.79	-1	0.3	-1.7	0.092	-1.7	0.093	-2	0.049	-2.7	0.0079	0.32	0.75	-1.4	0.17	-0.25	0.8	-0.59	0.56	-1.3	-1.6	0.26	-1	-1.7	-1.7	-2	-2.7	0.32	-1.4	-0.25	-0.59	-1.3	-1.6	0.26	-1	-1.7	-1.7	-2	-2.7	0.32
GO:0005576	C	extracellular region	65		-2.5	0.012	-2.7	0.007	-0.49	0.63	-2.4	0.017	-2.7	0.0063	-4.2	2.4e-05	-5.2	1.6e-07	-6.3	3.3e-10	-5.5	4.5e-08	-5.6	1.7e-08	-3.5	0.00045	0.19	0.85	-2.5	-2.7	-0.49	-2.4	-2.7	-4.2	-5.2	-6.3	-5.5	-5.6	-3.5	0.19	-2.5	-2.7	-0.49	-2.4	-2.7	-4.2	-5.2	-6.3	-5.5
GO:0044421	C	extracellular region part	26		0.4	0.69	1.9	0.064	1.1	0.28	1.9	0.055	1.2	0.22	1.1	0.26	-1.5	0.14	-0.64	0.52	-0.2	0.84	-0.09	0.93	-0.55	0.58	0.56	0.58	0.4	1.9	1.1	1.9	1.2	1.1	-1.5	-0.64	-0.2	-0.09	-0.55	0.56	0.4	1.9	1.1	1.9	1.2	1.1	-1.5	-0.64	-0.2
GO:0005234	F	extracellular-glutamate-gated ion channel activity	10		1.6	0.11	2	0.045	1.5	0.12	2.8	0.0054	3.2	0.0013	3.6	0.00033	0.58	0.56	-0.35	0.73	0.18	0.86	1.5	0.14	0.99	0.32	3.1	0.0022	1.6	2	1.5	2.8	3.2	3.6	0.58	-0.35	0.18	1.5	0.99	3.1	1.6	2	1.5	2.8	3.2	3.6	0.58	-0.35	0.18
GO:0019898	C	extrinsic to membrane	37		-6.6	3e-11	-4.3	1.6e-05	-2.1	0.035	-4.5	6.1e-06	-4.6	4.6e-06	-4.3	1.9e-05	-4.7	2.7e-06	-0.9	0.37	0.35	0.73	-2.3	0.023	0.58	0.56	-1.2	0.24	-6.6	-4.3	-2.1	-4.5	-4.6	-4.3	-4.7	-0.9	0.35	-2.3	0.58	-1.2	-6.6	-4.3	-2.1	-4.5	-4.6	-4.3	-4.7	-0.9	0.35
GO:0050660	F	FAD binding	94		-0.16	0.87	-1.8	0.066	-1.4	0.17	-0.22	0.82	-0.022	0.98	-0.21	0.83	-2.3	0.024	-1.6	0.1	-0.83	0.41	-3.1	0.0018	-5	6.8e-07	-0.35	0.73	-0.16	-1.8	-1.4	-0.22	-0.022	-0.21	-2.3	-1.6	-0.83	-3.1	-5	-0.35	-0.16	-1.8	-1.4	-0.22	-0.022	-0.21	-2.3	-1.6	-0.83
GO:0006633	P	fatty acid biosynthetic process	49		2.9	0.0043	1	0.3	-1.5	0.13	2.4	0.016	2.9	0.0036	1.1	0.28	-1.1	0.27	-1.5	0.12	0.077	0.94	-1.7	0.092	-2.4	0.018	0.49	0.62	2.9	1	-1.5	2.4	2.9	1.1	-1.1	-1.5	0.077	-1.7	-2.4	0.49	2.9	1	-1.5	2.4	2.9	1.1	-1.1	-1.5	0.077
GO:0006631	P	fatty acid metabolic process	57		2.8	0.0049	1.4	0.15	-1.3	0.21	2.6	0.011	2.9	0.0037	1.3	0.18	-1	0.32	-1.3	0.2	0.13	0.89	-1.4	0.17	-2.1	0.036	0.4	0.69	2.8	1.4	-1.3	2.6	2.9	1.3	-1	-1.3	0.13	-1.4	-2.1	0.4	2.8	1.4	-1.3	2.6	2.9	1.3	-1	-1.3	0.13
GO:0004312	F	fatty-acid synthase activity	13		7.8	7.1e-15	6.6	2.9e-11	2.1	0.034	5.9	3.8e-09	7.3	2.5e-13	4.9	8.9e-07	3.8	0.00016	2.4	0.016	1.5	0.12	-0.55	0.58	-2.8	0.0059	2.7	0.006	7.8	6.6	2.1	5.9	7.3	4.9	3.8	2.4	1.5	-0.55	-2.8	2.7	7.8	6.6	2.1	5.9	7.3	4.9	3.8	2.4	1.5
GO:0015093	F	ferrous iron transmembrane transporter activity	16		-0.62	0.53	-0.79	0.43	-0.84	0.4	-1.6	0.1	-1.4	0.15	-1.6	0.1	0.11	0.91	0.88	0.38	0.23	0.82	0.75	0.45	0.38	0.7	-0.23	0.82	-0.62	-0.79	-0.84	-1.6	-1.4	-1.6	0.11	0.88	0.23	0.75	0.38	-0.23	-0.62	-0.79	-0.84	-1.6	-1.4	-1.6	0.11	0.88	0.23
GO:0015684	P	ferrous iron transport	16		-0.62	0.53	-0.79	0.43	-0.84	0.4	-1.6	0.1	-1.4	0.15	-1.6	0.1	0.11	0.91	0.88	0.38	0.23	0.82	0.75	0.45	0.38	0.7	-0.23	0.82	-0.62	-0.79	-0.84	-1.6	-1.4	-1.6	0.11	0.88	0.23	0.75	0.38	-0.23	-0.62	-0.79	-0.84	-1.6	-1.4	-1.6	0.11	0.88	0.23
GO:0010181	F	FMN binding	15		3.1	0.0018	2.2	0.03	5	6.1e-07	5.7	9.4e-09	6	2.6e-09	3.1	0.0017	3.7	0.0002	0.89	0.37	1.7	0.085	-0.0057	1	-2.1	0.036	0.64	0.52	3.1	2.2	5	5.7	6	3.1	3.7	0.89	1.7	-0.0057	-2.1	0.64	3.1	2.2	5	5.7	6	3.1	3.7	0.89	1.7
GO:0009378	F	four-way junction helicase activity	25		2.4	0.016	2.3	0.019	1.1	0.27	0.55	0.58	0.28	0.78	1.5	0.15	3.2	0.0015	3.8	0.00013	0.29	0.77	0.94	0.35	0.48	0.63	-0.29	0.77	2.4	2.3	1.1	0.55	0.28	1.5	3.2	3.8	0.29	0.94	0.48	-0.29	2.4	2.3	1.1	0.55	0.28	1.5	3.2	3.8	0.29
GO:0015925	F	galactosidase activity	17		-1.2	0.22	-2.1	0.034	-1.4	0.17	-2.9	0.0037	-1.9	0.054	-1.9	0.056	-1	0.31	-0.82	0.41	0.8	0.42	-1.2	0.24	-0.75	0.46	-0.15	0.88	-1.2	-2.1	-1.4	-2.9	-1.9	-1.9	-1	-0.82	0.8	-1.2	-0.75	-0.15	-1.2	-2.1	-1.4	-2.9	-1.9	-1.9	-1	-0.82	0.8
GO:0008378	F	galactosyltransferase activity	16		1.3	0.21	0.55	0.58	-0.65	0.52	2.4	0.018	1.6	0.11	1.3	0.21	1.3	0.19	1.3	0.2	0.23	0.82	0.75	0.45	0.38	0.7	0.44	0.66	1.3	0.55	-0.65	2.4	1.6	1.3	1.3	1.3	0.23	0.75	0.38	0.44	1.3	0.55	-0.65	2.4	1.6	1.3	1.3	1.3	0.23
GO:0022836	F	gated channel activity	15		0.88	0.38	1.4	0.16	1	0.29	0.92	0.36	1.9	0.063	2.4	0.015	-0.53	0.6	-0.43	0.67	0.22	0.82	1.4	0.15	0.93	0.35	2.4	0.015	0.88	1.4	1	0.92	1.9	2.4	-0.53	-0.43	0.22	1.4	0.93	2.4	0.88	1.4	1	0.92	1.9	2.4	-0.53	-0.43	0.22
GO:0010467	P	gene expression	1045		1.2	0.23	1.3	0.19	0.18	0.86	0.51	0.61	1.5	0.13	0.011	0.99	3.2	0.0013	3.4	0.00072	1.1	0.27	3.4	0.00075	1.9	0.063	3	0.0026	1.2	1.3	0.18	0.51	1.5	0.011	3.2	3.4	1.1	3.4	1.9	3	1.2	1.3	0.18	0.51	1.5	0.011	3.2	3.4	1.1
GO:0006091	P	generation of precursor metabolites and energy	70		-0.79	0.43	0.22	0.83	-1.7	0.083	1.5	0.13	0.41	0.68	-0.11	0.91	-0.82	0.41	-0.38	0.7	-0.57	0.57	0.87	0.38	1.4	0.15	-0.61	0.54	-0.79	0.22	-1.7	1.5	0.41	-0.11	-0.82	-0.38	-0.57	0.87	1.4	-0.61	-0.79	0.22	-1.7	1.5	0.41	-0.11	-0.82	-0.38	-0.57
GO:0009250	P	glucan biosynthetic process	45		0.057	0.95	-0.038	0.97	-0.61	0.54	-0.62	0.53	-0.74	0.46	-1.3	0.2	-0.22	0.82	-1.7	0.096	0.39	0.7	-1.8	0.073	-0.46	0.64	-1.4	0.15	0.057	-0.038	-0.61	-0.62	-0.74	-1.3	-0.22	-1.7	0.39	-1.8	-0.46	-1.4	0.057	-0.038	-0.61	-0.62	-0.74	-1.3	-0.22	-1.7	0.39
GO:0044042	P	glucan metabolic process	78		-2.9	0.0039	-3.7	0.00026	-1.3	0.18	-4.2	2.9e-05	-4.2	2.6e-05	-5.8	8e-09	-3.8	0.00016	-7.2	4.7e-13	-4.6	3.7e-06	-6.6	4e-11	-2.6	0.0088	-1.5	0.14	-2.9	-3.7	-1.3	-4.2	-4.2	-5.8	-3.8	-7.2	-4.6	-6.6	-2.6	-1.5	-2.9	-3.7	-1.3	-4.2	-4.2	-5.8	-3.8	-7.2	-4.6
GO:0006007	P	glucose catabolic process	57		1.5	0.14	0.7	0.48	0.49	0.62	2.4	0.016	1.6	0.12	0.11	0.92	0.35	0.72	-0.14	0.89	0.43	0.66	-0.19	0.85	0.43	0.66	-0.71	0.48	1.5	0.7	0.49	2.4	1.6	0.11	0.35	-0.14	0.43	-0.19	0.43	-0.71	1.5	0.7	0.49	2.4	1.6	0.11	0.35	-0.14	0.43
GO:0006006	P	glucose metabolic process	64		1.8	0.069	1.1	0.28	1.3	0.18	2.3	0.02	1.6	0.1	0.59	0.55	0.9	0.37	0.59	0.56	0.46	0.65	0.16	0.87	0.74	0.46	-0.14	0.89	1.8	1.1	1.3	2.3	1.6	0.59	0.9	0.59	0.46	0.16	0.74	-0.14	1.8	1.1	1.3	2.3	1.6	0.59	0.9	0.59	0.46
GO:0046527	F	glucosyltransferase activity	40		-0.038	0.97	-0.37	0.71	-0.9	0.37	-1.2	0.21	-1	0.3	-1.8	0.07	-0.74	0.46	-1.8	0.067	0.36	0.72	-1.8	0.08	-0.57	0.57	-1.8	0.08	-0.038	-0.37	-0.9	-1.2	-1	-1.8	-0.74	-1.8	0.36	-1.8	-0.57	-1.8	-0.038	-0.37	-0.9	-1.2	-1	-1.8	-0.74	-1.8	0.36
GO:0008066	F	glutamate receptor activity	10		1.6	0.11	2	0.045	1.5	0.12	2.8	0.0054	3.2	0.0013	3.6	0.00033	0.58	0.56	-0.35	0.73	0.18	0.86	1.5	0.14	0.99	0.32	3.1	0.0022	1.6	2	1.5	2.8	3.2	3.6	0.58	-0.35	0.18	1.5	0.99	3.1	1.6	2	1.5	2.8	3.2	3.6	0.58	-0.35	0.18
GO:0009084	P	glutamine family amino acid biosynthetic process	10		1.6	0.12	0.16	0.88	0.67	0.51	1.2	0.22	0.8	0.42	-0.27	0.79	0.086	0.93	-1.2	0.24	-0.79	0.43	0.51	0.61	-0.67	0.5	-0.86	0.39	1.6	0.16	0.67	1.2	0.8	-0.27	0.086	-1.2	-0.79	0.51	-0.67	-0.86	1.6	0.16	0.67	1.2	0.8	-0.27	0.086	-1.2	-0.79
GO:0009064	P	glutamine family amino acid metabolic process	24		1.7	0.091	0.39	0.7	0.58	0.56	-0.56	0.57	0.4	0.69	-0.59	0.56	0.37	0.71	-0.79	0.43	0.084	0.93	-0.36	0.72	-0.16	0.87	-0.72	0.47	1.7	0.39	0.58	-0.56	0.4	-0.59	0.37	-0.79	0.084	-0.36	-0.16	-0.72	1.7	0.39	0.58	-0.56	0.4	-0.59	0.37	-0.79	0.084
GO:0006541	P	glutamine metabolic process	16		0.89	0.37	0.52	0.6	0.21	0.84	-1.5	0.13	-0.047	0.96	-0.37	0.71	0.4	0.69	0.2	0.84	0.76	0.45	-0.75	0.45	0.38	0.7	-0.23	0.82	0.89	0.52	0.21	-1.5	-0.047	-0.37	0.4	0.2	0.76	-0.75	0.38	-0.23	0.89	0.52	0.21	-1.5	-0.047	-0.37	0.4	0.2	0.76
GO:0006071	P	glycerol metabolic process	12		1.9	0.061	0.57	0.57	0.42	0.67	0.059	0.95	-0.16	0.88	-0.19	0.85	0.094	0.93	-0.38	0.7	-0.83	0.41	1.9	0.052	0.96	0.34	-0.2	0.84	1.9	0.57	0.42	0.059	-0.16	-0.19	0.094	-0.38	-0.83	1.9	0.96	-0.2	1.9	0.57	0.42	0.059	-0.16	-0.19	0.094	-0.38	-0.83
GO:0046486	P	glycerolipid metabolic process	32		-0.83	0.4	-1.6	0.11	-3	0.0029	-1.3	0.21	-1.4	0.17	-1.4	0.16	0.42	0.67	-1.7	0.083	0.33	0.74	1.1	0.29	-0.35	0.73	-1.1	0.27	-0.83	-1.6	-3	-1.3	-1.4	-1.4	0.42	-1.7	0.33	1.1	-0.35	-1.1	-0.83	-1.6	-3	-1.3	-1.4	-1.4	0.42	-1.7	0.33
GO:0006650	P	glycerophospholipid metabolic process	26		-0.9	0.37	-0.89	0.37	-1.8	0.078	-1.4	0.17	-1.4	0.15	-0.93	0.35	0.65	0.52	-0.27	0.79	0.29	0.77	0.96	0.34	0.49	0.62	-0.29	0.77	-0.9	-0.89	-1.8	-1.4	-1.4	-0.93	0.65	-0.27	0.29	0.96	0.49	-0.29	-0.9	-0.89	-1.8	-1.4	-1.4	-0.93	0.65	-0.27	0.29
GO:0006546	P	glycine catabolic process	10		-2.4	0.018	-1.5	0.14	-0.11	0.92	-1.4	0.18	-1.1	0.29	-1.1	0.27	-1.2	0.25	0.13	0.89	0.18	0.86	-1.5	0.14	0.3	0.76	-0.18	0.86	-2.4	-1.5	-0.11	-1.4	-1.1	-1.1	-1.2	0.13	0.18	-1.5	0.3	-0.18	-2.4	-1.5	-0.11	-1.4	-1.1	-1.1	-1.2	0.13	0.18
GO:0004372	F	glycine hydroxymethyltransferase activity	11		1	0.3	0.055	0.96	0.17	0.86	1.2	0.22	0.31	0.75	-0.24	0.81	0.39	0.7	-1.1	0.26	0.19	0.85	0.63	0.53	0.32	0.75	-1	0.3	1	0.055	0.17	1.2	0.31	-0.24	0.39	-1.1	0.19	0.63	0.32	-1	1	0.055	0.17	1.2	0.31	-0.24	0.39	-1.1	0.19
GO:0006544	P	glycine metabolic process	19		-0.84	0.4	-0.82	0.41	0.8	0.42	0.41	0.68	0.3	0.77	0.16	0.87	-0.68	0.5	-0.058	0.95	0.25	0.8	-0.68	0.5	0.42	0.68	-0.89	0.37	-0.84	-0.82	0.8	0.41	0.3	0.16	-0.68	-0.058	0.25	-0.68	0.42	-0.89	-0.84	-0.82	0.8	0.41	0.3	0.16	-0.68	-0.058	0.25
GO:0006096	P	glycolysis	34		1.2	0.23	0.51	0.61	0.62	0.54	2.2	0.027	1.3	0.19	0.081	0.94	-0.2	0.84	-0.24	0.81	0.34	0.74	-0.036	0.97	0.56	0.58	-0.69	0.49	1.2	0.51	0.62	2.2	1.3	0.081	-0.2	-0.24	0.34	-0.036	0.56	-0.69	1.2	0.51	0.62	2.2	1.3	0.081	-0.2	-0.24	0.34
GO:0009101	P	glycoprotein biosynthetic process	35		2.4	0.016	1.8	0.076	0.25	0.81	2.5	0.013	1.6	0.12	2	0.044	1.1	0.25	1.4	0.17	0.34	0.73	1.4	0.15	0.57	0.57	-0.11	0.91	2.4	1.8	0.25	2.5	1.6	2	1.1	1.4	0.34	1.4	0.57	-0.11	2.4	1.8	0.25	2.5	1.6	2	1.1	1.4	0.34
GO:0009100	P	glycoprotein metabolic process	35		2.4	0.016	1.8	0.076	0.25	0.81	2.5	0.013	1.6	0.12	2	0.044	1.1	0.25	1.4	0.17	0.34	0.73	1.4	0.15	0.57	0.57	-0.11	0.91	2.4	1.8	0.25	2.5	1.6	2	1.1	1.4	0.34	1.4	0.57	-0.11	2.4	1.8	0.25	2.5	1.6	2	1.1	1.4	0.34
GO:0016138	P	glycoside biosynthetic process	17		1.5	0.12	1.9	0.058	1	0.31	-1.3	0.2	0.35	0.73	0.15	0.88	-0.75	0.45	-0.78	0.43	0.24	0.81	-0.86	0.39	-0.91	0.36	-0.93	0.35	1.5	1.9	1	-1.3	0.35	0.15	-0.75	-0.78	0.24	-0.86	-0.91	-0.93	1.5	1.9	1	-1.3	0.35	0.15	-0.75	-0.78	0.24
GO:0016137	P	glycoside metabolic process	27		0.38	0.7	0.81	0.42	0.66	0.51	-1.6	0.11	-0.41	0.68	-1.1	0.27	-1.4	0.15	-0.83	0.41	0.3	0.76	-1.5	0.13	-0.54	0.59	-1.2	0.24	0.38	0.81	0.66	-1.6	-0.41	-1.1	-1.4	-0.83	0.3	-1.5	-0.54	-1.2	0.38	0.81	0.66	-1.6	-0.41	-1.1	-1.4	-0.83	0.3
GO:0070085	P	glycosylation	35		2.4	0.016	1.8	0.076	0.25	0.81	2.5	0.013	1.6	0.12	2	0.044	1.1	0.25	1.4	0.17	0.34	0.73	1.4	0.15	0.57	0.57	-0.11	0.91	2.4	1.8	0.25	2.5	1.6	2	1.1	1.4	0.34	1.4	0.57	-0.11	2.4	1.8	0.25	2.5	1.6	2	1.1	1.4	0.34
GO:0005794	C	Golgi apparatus	33		2.8	0.005	-0.33	0.74	-0.47	0.64	0.75	0.45	0.16	0.87	-0.34	0.73	0.76	0.45	0.14	0.89	0.33	0.74	1.1	0.28	0.55	0.58	-0.33	0.74	2.8	-0.33	-0.47	0.75	0.16	-0.34	0.76	0.14	0.33	1.1	0.55	-0.33	2.8	-0.33	-0.47	0.75	0.16	-0.34	0.76	0.14	0.33
GO:0044431	C	Golgi apparatus part	33		2.8	0.005	-0.33	0.74	-0.47	0.64	0.75	0.45	0.16	0.87	-0.34	0.73	0.76	0.45	0.14	0.89	0.33	0.74	1.1	0.28	0.55	0.58	-0.33	0.74	2.8	-0.33	-0.47	0.75	0.16	-0.34	0.76	0.14	0.33	1.1	0.55	-0.33	2.8	-0.33	-0.47	0.75	0.16	-0.34	0.76	0.14	0.33
GO:0000139	C	Golgi membrane	22		2.3	0.024	0.052	0.96	-0.22	0.82	0.04	0.97	-0.28	0.78	-0.095	0.92	0.6	0.55	0.022	0.98	0.27	0.79	0.88	0.38	0.45	0.65	-0.27	0.79	2.3	0.052	-0.22	0.04	-0.28	-0.095	0.6	0.022	0.27	0.88	0.45	-0.27	2.3	0.052	-0.22	0.04	-0.28	-0.095	0.6	0.022	0.27
GO:0048193	P	Golgi vesicle transport	13		1.2	0.22	0.17	0.86	-0.13	0.9	0.44	0.66	0.041	0.97	-0.3	0.77	0.098	0.92	0.3	0.76	0.21	0.84	0.68	0.5	0.35	0.73	-0.21	0.84	1.2	0.17	-0.13	0.44	0.041	-0.3	0.098	0.3	0.21	0.68	0.35	-0.21	1.2	0.17	-0.13	0.44	0.041	-0.3	0.098	0.3	0.21
GO:0005798	C	Golgi-associated vesicle	10		2.2	0.025	-0.072	0.94	0.16	0.87	0.61	0.54	-0.15	0.88	-0.51	0.61	0.78	0.43	-0.35	0.73	0.18	0.86	0.6	0.55	0.3	0.76	-0.18	0.86	2.2	-0.072	0.16	0.61	-0.15	-0.51	0.78	-0.35	0.18	0.6	0.3	-0.18	2.2	-0.072	0.16	0.61	-0.15	-0.51	0.78	-0.35	0.18
GO:0030660	C	Golgi-associated vesicle membrane	10		2.2	0.025	-0.072	0.94	0.16	0.87	0.61	0.54	-0.15	0.88	-0.51	0.61	0.78	0.43	-0.35	0.73	0.18	0.86	0.6	0.55	0.3	0.76	-0.18	0.86	2.2	-0.072	0.16	0.61	-0.15	-0.51	0.78	-0.35	0.18	0.6	0.3	-0.18	2.2	-0.072	0.16	0.61	-0.15	-0.51	0.78	-0.35	0.18
GO:0007186	P	G-protein coupled receptor protein signaling pathway	21		2.9	0.0037	1.8	0.074	1	0.3	1.5	0.14	1.1	0.28	1.6	0.12	2.2	0.028	1.8	0.076	1.3	0.18	0.86	0.39	0.44	0.66	-0.44	0.66	2.9	1.8	1	1.5	1.1	1.6	2.2	1.8	1.3	0.86	0.44	-0.44	2.9	1.8	1	1.5	1.1	1.6	2.2	1.8	1.3
GO:0006752	P	group transfer coenzyme metabolic process	12		-0.82	0.41	-0.8	0.42	-0.92	0.36	-1.1	0.27	-1.1	0.26	-0.21	0.83	-0.28	0.78	-2.5	0.011	0.2	0.84	0.11	0.91	-0.35	0.72	-0.2	0.84	-0.82	-0.8	-0.92	-1.1	-1.1	-0.21	-0.28	-2.5	0.2	0.11	-0.35	-0.2	-0.82	-0.8	-0.92	-1.1	-1.1	-0.21	-0.28	-2.5	0.2
GO:0005525	F	GTP binding	137		0.3	0.76	-0.78	0.43	1.1	0.28	-0.0034	1	-1.4	0.16	-1	0.3	1	0.3	0.41	0.69	0.91	0.36	0.89	0.37	1.3	0.19	-0.11	0.91	0.3	-0.78	1.1	-0.0034	-1.4	-1	1	0.41	0.91	0.89	1.3	-0.11	0.3	-0.78	1.1	-0.0034	-1.4	-1	1	0.41	0.91
GO:0006184	P	GTP catabolic process	19		-2.9	0.0035	-3.1	0.002	-0.48	0.63	-1.5	0.12	-2.1	0.04	-2.1	0.035	-1.4	0.17	-4.5	6.6e-06	0.25	0.8	-1.2	0.22	-0.054	0.96	-0.25	0.8	-2.9	-3.1	-0.48	-1.5	-2.1	-2.1	-1.4	-4.5	0.25	-1.2	-0.054	-0.25	-2.9	-3.1	-0.48	-1.5	-2.1	-2.1	-1.4	-4.5	0.25
GO:0046039	P	GTP metabolic process	23		-3	0.003	-3	0.0029	-0.4	0.69	-1.7	0.087	-2.1	0.038	-2.1	0.032	-1.2	0.22	-4.2	2.8e-05	0.28	0.78	-0.96	0.34	0.031	0.98	-0.28	0.78	-3	-3	-0.4	-1.7	-2.1	-2.1	-1.2	-4.2	0.28	-0.96	0.031	-0.28	-3	-3	-0.4	-1.7	-2.1	-2.1	-1.2	-4.2	0.28
GO:0005096	F	GTPase activator activity	15		2.3	0.023	0.54	0.59	0.45	0.66	0.63	0.53	0.53	0.59	0.49	0.62	0.97	0.33	2.2	0.03	0.22	0.82	0.73	0.47	0.37	0.71	-0.22	0.82	2.3	0.54	0.45	0.63	0.53	0.49	0.97	2.2	0.22	0.73	0.37	-0.22	2.3	0.54	0.45	0.63	0.53	0.49	0.97	2.2	0.22
GO:0003924	F	GTPase activity	81		0.072	0.94	-1.6	0.11	0.27	0.78	-0.82	0.41	-1.2	0.22	-1	0.3	0.34	0.73	-0.73	0.47	1.4	0.15	0.4	0.69	0.81	0.42	0.023	0.98	0.072	-1.6	0.27	-0.82	-1.2	-1	0.34	-0.73	1.4	0.4	0.81	0.023	0.072	-1.6	0.27	-0.82	-1.2	-1	0.34	-0.73	1.4
GO:0030695	F	GTPase regulator activity	31		0.2	0.84	-1.6	0.12	-0.37	0.71	-1.1	0.26	-1.4	0.16	-0.64	0.52	-0.08	0.94	0.3	0.76	0.32	0.75	0.76	0.45	0.54	0.59	-0.32	0.75	0.2	-1.6	-0.37	-1.1	-1.4	-0.64	-0.08	0.3	0.32	0.76	0.54	-0.32	0.2	-1.6	-0.37	-1.1	-1.4	-0.64	-0.08	0.3	0.32
GO:0019001	F	guanyl nucleotide binding	143		0.49	0.63	-0.69	0.49	0.95	0.34	0.086	0.93	-1.3	0.19	-0.81	0.42	1.1	0.26	0.47	0.64	1.1	0.26	0.97	0.33	1.3	0.18	-0.13	0.89	0.49	-0.69	0.95	0.086	-1.3	-0.81	1.1	0.47	1.1	0.97	1.3	-0.13	0.49	-0.69	0.95	0.086	-1.3	-0.81	1.1	0.47	1.1
GO:0032561	F	guanyl ribonucleotide binding	137		0.3	0.76	-0.78	0.43	1.1	0.28	-0.0034	1	-1.4	0.16	-1	0.3	1	0.3	0.41	0.69	0.91	0.36	0.89	0.37	1.3	0.19	-0.11	0.91	0.3	-0.78	1.1	-0.0034	-1.4	-1	1	0.41	0.91	0.89	1.3	-0.11	0.3	-0.78	1.1	-0.0034	-1.4	-1	1	0.41	0.91
GO:0005085	F	guanyl-nucleotide exchange factor activity	12		-1.7	0.081	-1.9	0.061	-0.78	0.43	-2.6	0.01	-3	0.0025	-1.5	0.14	-0.69	0.49	-1.4	0.17	0.2	0.84	0.19	0.85	0.33	0.74	-0.2	0.84	-1.7	-1.9	-0.78	-2.6	-3	-1.5	-0.69	-1.4	0.2	0.19	0.33	-0.2	-1.7	-1.9	-0.78	-2.6	-3	-1.5	-0.69	-1.4	0.2
GO:0004386	F	helicase activity	103		4.6	4.6e-06	1.9	0.062	2.6	0.011	-0.051	0.96	-0.68	0.5	0.99	0.32	3.9	9.9e-05	5.8	7.1e-09	0.87	0.38	2.9	0.0033	2.2	0.026	0.16	0.87	4.6	1.9	2.6	-0.051	-0.68	0.99	3.9	5.8	0.87	2.9	2.2	0.16	4.6	1.9	2.6	-0.051	-0.68	0.99	3.9	5.8	0.87
GO:0020037	F	heme binding	228		-0.92	0.36	0.36	0.72	1	0.3	2.3	0.024	3.1	0.0022	1.1	0.28	-1.6	0.1	-1.7	0.091	0.11	0.91	-3.7	0.0002	-6.2	4.3e-10	0.056	0.96	-0.92	0.36	1	2.3	3.1	1.1	-1.6	-1.7	0.11	-3.7	-6.2	0.056	-0.92	0.36	1	2.3	3.1	1.1	-1.6	-1.7	0.11
GO:0042168	P	heme metabolic process	10		1.1	0.28	0.9	0.37	0.67	0.5	-0.36	0.72	0.28	0.78	0.35	0.73	0.63	0.53	0.17	0.86	0.18	0.86	0.6	0.55	0.3	0.76	0.38	0.71	1.1	0.9	0.67	-0.36	0.28	0.35	0.63	0.17	0.18	0.6	0.3	0.38	1.1	0.9	0.67	-0.36	0.28	0.35	0.63	0.17	0.18
GO:0018130	P	heterocycle biosynthetic process	58		-1.1	0.28	-1.7	0.098	-0.76	0.45	-1.6	0.12	-2.1	0.039	-2.5	0.012	-1.7	0.092	-0.85	0.4	0.44	0.66	-0.62	0.54	0.73	0.46	-0.59	0.56	-1.1	-1.7	-0.76	-1.6	-2.1	-2.5	-1.7	-0.85	0.44	-0.62	0.73	-0.59	-1.1	-1.7	-0.76	-1.6	-2.1	-2.5	-1.7	-0.85	0.44
GO:0046700	P	heterocycle catabolic process	38		-0.85	0.4	-1.1	0.28	0.69	0.49	0.14	0.89	-0.77	0.44	-1.1	0.28	-0.18	0.86	-3.8	0.00015	-0.15	0.88	-0.57	0.57	0.26	0.8	0.27	0.79	-0.85	-1.1	0.69	0.14	-0.77	-1.1	-0.18	-3.8	-0.15	-0.57	0.26	0.27	-0.85	-1.1	0.69	0.14	-0.77	-1.1	-0.18	-3.8	-0.15
GO:0046483	P	heterocycle metabolic process	148		-1.8	0.071	-2.2	0.025	-0.7	0.48	-2.3	0.023	-2.8	0.0054	-2.6	0.01	-1.7	0.097	-2.7	0.0078	0.4	0.69	-0.57	0.57	1	0.32	-0.42	0.67	-1.8	-2.2	-0.7	-2.3	-2.8	-2.6	-1.7	-2.7	0.4	-0.57	1	-0.42	-1.8	-2.2	-0.7	-2.3	-2.8	-2.6	-1.7	-2.7	0.4
GO:0019320	P	hexose catabolic process	57		1.5	0.14	0.7	0.48	0.49	0.62	2.4	0.016	1.6	0.12	0.11	0.92	0.35	0.72	-0.14	0.89	0.43	0.66	-0.19	0.85	0.43	0.66	-0.71	0.48	1.5	0.7	0.49	2.4	1.6	0.11	0.35	-0.14	0.43	-0.19	0.43	-0.71	1.5	0.7	0.49	2.4	1.6	0.11	0.35	-0.14	0.43
GO:0019318	P	hexose metabolic process	73		1.4	0.18	0.42	0.67	0.62	0.53	1.8	0.079	1.1	0.27	0.28	0.78	0.65	0.51	0.44	0.66	0.49	0.62	-0.078	0.94	0.8	0.43	-0.19	0.85	1.4	0.42	0.62	1.8	1.1	0.28	0.65	0.44	0.49	-0.078	0.8	-0.19	1.4	0.42	0.62	1.8	1.1	0.28	0.65	0.44	0.49
GO:0042592	P	homeostatic process	123		-2.7	0.0076	-0.47	0.64	-0.85	0.4	-1.3	0.2	-1.3	0.19	-1.4	0.17	-0.053	0.96	-0.4	0.69	-1.2	0.24	0.65	0.51	1.4	0.16	-0.68	0.5	-2.7	-0.47	-0.85	-1.3	-1.3	-1.4	-0.053	-0.4	-1.2	0.65	1.4	-0.68	-2.7	-0.47	-0.85	-1.3	-1.3	-1.4	-0.053	-0.4	-1.2
GO:0015078	F	hydrogen ion transmembrane transporter activity	31		-1.8	0.079	-0.86	0.39	-1.9	0.06	-0.38	0.7	-1.6	0.1	-1	0.3	-0.85	0.39	-0.15	0.88	0.49	0.63	0.13	0.89	1.4	0.17	-0.32	0.75	-1.8	-0.86	-1.9	-0.38	-1.6	-1	-0.85	-0.15	0.49	0.13	1.4	-0.32	-1.8	-0.86	-1.9	-0.38	-1.6	-1	-0.85	-0.15	0.49
GO:0006818	P	hydrogen transport	32		-1.6	0.12	-0.85	0.39	-1.9	0.052	-0.3	0.76	-1.8	0.075	-1.1	0.28	-1.1	0.29	-0.17	0.87	0.49	0.62	0.16	0.87	1.4	0.17	-0.33	0.74	-1.6	-0.85	-1.9	-0.3	-1.8	-1.1	-1.1	-0.17	0.49	0.16	1.4	-0.33	-1.6	-0.85	-1.9	-0.3	-1.8	-1.1	-1.1	-0.17	0.49
GO:0016787	F	hydrolase activity	1306		0.09	0.93	-2.8	0.0047	-0.78	0.44	-3.4	0.00075	-3.2	0.0016	-2.3	0.022	-0.27	0.79	-0.77	0.44	0.3	0.76	-4.5	7.2e-06	-1.7	0.082	-0.85	0.4	0.09	-2.8	-0.78	-3.4	-3.2	-2.3	-0.27	-0.77	0.3	-4.5	-1.7	-0.85	0.09	-2.8	-0.78	-3.4	-3.2	-2.3	-0.27	-0.77	0.3
GO:0016817	F	hydrolase activity, acting on acid anhydrides	354		3.9	7.8e-05	1.5	0.13	2.2	0.031	-0.54	0.59	-1.2	0.23	0.85	0.39	4.2	3.3e-05	5.4	6e-08	1.7	0.091	0.85	0.39	1.3	0.2	0.68	0.49	3.9	1.5	2.2	-0.54	-1.2	0.85	4.2	5.4	1.7	0.85	1.3	0.68	3.9	1.5	2.2	-0.54	-1.2	0.85	4.2	5.4	1.7
GO:0016820	F	hydrolase activity, acting on acid anhydrides, catalyzing transmembrane movement of substances	51		2.2	0.028	1.8	0.075	0.63	0.53	1.1	0.29	1	0.29	1.7	0.085	2.4	0.016	4.4	9.1e-06	0.098	0.92	-1.8	0.074	-0.87	0.38	0.47	0.64	2.2	1.8	0.63	1.1	1	1.7	2.4	4.4	0.098	-1.8	-0.87	0.47	2.2	1.8	0.63	1.1	1	1.7	2.4	4.4	0.098
GO:0016818	F	hydrolase activity, acting on acid anhydrides, in phosphorus-containing anhydrides	353		3.9	7.9e-05	1.5	0.13	2.2	0.026	-0.54	0.59	-1.2	0.23	0.86	0.39	4.2	2.4e-05	5.4	5.6e-08	1.7	0.091	0.84	0.4	1.3	0.2	0.69	0.49	3.9	1.5	2.2	-0.54	-1.2	0.86	4.2	5.4	1.7	0.84	1.3	0.69	3.9	1.5	2.2	-0.54	-1.2	0.86	4.2	5.4	1.7
GO:0016810	F	hydrolase activity, acting on carbon-nitrogen (but not peptide) bonds	20		0.97	0.33	0.61	0.54	-0.58	0.56	0.84	0.4	0.86	0.39	0.25	0.8	0.29	0.77	0.28	0.78	0.26	0.8	0.84	0.4	0.43	0.67	0.23	0.82	0.97	0.61	-0.58	0.84	0.86	0.25	0.29	0.28	0.26	0.84	0.43	0.23	0.97	0.61	-0.58	0.84	0.86	0.25	0.29	0.28	0.26
GO:0016788	F	hydrolase activity, acting on ester bonds	268		-0.32	0.75	-2.9	0.0033	-1.7	0.08	-3.2	0.0013	-2	0.05	-1.9	0.057	-0.47	0.63	-0.86	0.39	0.24	0.81	-1.8	0.072	-1.4	0.17	-2.9	0.0033	-0.32	-2.9	-1.7	-3.2	-2	-1.9	-0.47	-0.86	0.24	-1.8	-1.4	-2.9	-0.32	-2.9	-1.7	-3.2	-2	-1.9	-0.47	-0.86	0.24
GO:0016798	F	hydrolase activity, acting on glycosyl bonds	261		-3.6	0.00034	-4	5.2e-05	-2.1	0.039	-3	0.0024	-2.6	0.0081	-3.6	0.00033	-4.8	1.3e-06	-6.8	1.5e-11	-2.2	0.027	-7.8	7.8e-15	-5.2	2.2e-07	1.3	0.2	-3.6	-4	-2.1	-3	-2.6	-3.6	-4.8	-6.8	-2.2	-7.8	-5.2	1.3	-3.6	-4	-2.1	-3	-2.6	-3.6	-4.8	-6.8	-2.2
GO:0004553	F	hydrolase activity, hydrolyzing O-glycosyl compounds	246		-2.8	0.0046	-3.5	0.00047	-1.5	0.15	-2.6	0.0087	-2	0.045	-3.4	0.00073	-4.2	3.2e-05	-6.5	6.2e-11	-2.3	0.02	-7.4	1.6e-13	-4.4	9.3e-06	1.4	0.15	-2.8	-3.5	-1.5	-2.6	-2	-3.4	-4.2	-6.5	-2.3	-7.4	-4.4	1.4	-2.8	-3.5	-1.5	-2.6	-2	-3.4	-4.2	-6.5	-2.3
GO:0016836	F	hydro-lyase activity	23		0.45	0.65	0.71	0.48	0.68	0.49	1.4	0.15	1	0.32	-0.64	0.52	-0.075	0.94	-0.13	0.9	0.28	0.78	2	0.048	-0.2	0.84	-1.2	0.24	0.45	0.71	0.68	1.4	1	-0.64	-0.075	-0.13	0.28	2	-0.2	-1.2	0.45	0.71	0.68	1.4	1	-0.64	-0.075	-0.13	0.28
GO:0042802	F	identical protein binding	42		-2.6	0.0099	-2.2	0.031	-3.4	0.00074	-2	0.045	-1.7	0.092	-2.6	0.0085	-1.2	0.25	-2.5	0.012	-1.8	0.078	-0.37	0.71	-0.83	0.41	-1.8	0.073	-2.6	-2.2	-3.4	-2	-1.7	-2.6	-1.2	-2.5	-1.8	-0.37	-0.83	-1.8	-2.6	-2.2	-3.4	-2	-1.7	-2.6	-1.2	-2.5	-1.8
GO:0015103	F	inorganic anion transmembrane transporter activity	20		-0.17	0.87	0.2	0.84	-0.4	0.69	-3.2	0.0014	-1.2	0.22	-0.63	0.53	-1.3	0.2	-0.064	0.95	-1.3	0.2	-0.54	0.59	0.43	0.67	-0.34	0.74	-0.17	0.2	-0.4	-3.2	-1.2	-0.63	-1.3	-0.064	-1.3	-0.54	0.43	-0.34	-0.17	0.2	-0.4	-3.2	-1.2	-0.63	-1.3	-0.064	-1.3
GO:0015698	P	inorganic anion transport	24		-0.51	0.61	0.0024	1	-0.54	0.59	-3.9	0.00011	-1.7	0.089	-0.95	0.34	-2	0.049	-0.15	0.88	-1.1	0.26	-0.34	0.73	0.47	0.64	-0.36	0.72	-0.51	0.0024	-0.54	-3.9	-1.7	-0.95	-2	-0.15	-1.1	-0.34	0.47	-0.36	-0.51	0.0024	-0.54	-3.9	-1.7	-0.95	-2	-0.15	-1.1
GO:0022890	F	inorganic cation transmembrane transporter activity	76		-1.4	0.17	-1.1	0.26	-2.6	0.0095	-0.68	0.5	-1.4	0.17	-0.44	0.66	-0.4	0.69	0.29	0.77	0.29	0.77	0.72	0.47	1.4	0.17	0.21	0.83	-1.4	-1.1	-2.6	-0.68	-1.4	-0.44	-0.4	0.29	0.29	0.72	1.4	0.21	-1.4	-1.1	-2.6	-0.68	-1.4	-0.44	-0.4	0.29	0.29
GO:0004427	F	inorganic diphosphatase activity	10		0.88	0.38	1.1	0.28	0.69	0.49	0.58	0.56	0.3	0.77	-0.18	0.86	0.086	0.93	-0.35	0.73	0.18	0.86	0.6	0.55	0.3	0.76	0.19	0.85	0.88	1.1	0.69	0.58	0.3	-0.18	0.086	-0.35	0.18	0.6	0.3	0.19	0.88	1.1	0.69	0.58	0.3	-0.18	0.086	-0.35	0.18
GO:0006020	P	inositol metabolic process	10		-1.7	0.096	-1.6	0.11	-1.7	0.083	-2	0.042	-1.3	0.18	-1.4	0.15	-0.73	0.46	-0.87	0.38	0.18	0.86	-3.2	0.0015	-0.53	0.59	-0.87	0.38	-1.7	-1.6	-1.7	-2	-1.3	-1.4	-0.73	-0.87	0.18	-3.2	-0.53	-0.87	-1.7	-1.6	-1.7	-2	-1.3	-1.4	-0.73	-0.87	0.18
GO:0004428	F	inositol or phosphatidylinositol kinase activity	17		-1.4	0.17	-1.2	0.23	-1.7	0.096	-1.9	0.052	-2.2	0.031	-0.55	0.58	-0.16	0.87	-0.71	0.48	0.24	0.81	0.35	0.73	0.4	0.69	-0.24	0.81	-1.4	-1.2	-1.7	-1.9	-2.2	-0.55	-0.16	-0.71	0.24	0.35	0.4	-0.24	-1.4	-1.2	-1.7	-1.9	-2.2	-0.55	-0.16	-0.71	0.24
GO:0016021	C	integral to membrane	484		2.8	0.005	1.1	0.25	0.021	0.98	0.36	0.72	0.47	0.64	0.045	0.96	0.22	0.82	0.12	0.9	0.52	0.6	0.75	0.46	-0.18	0.86	0.52	0.6	2.8	1.1	0.021	0.36	0.47	0.045	0.22	0.12	0.52	0.75	-0.18	0.52	2.8	1.1	0.021	0.36	0.47	0.045	0.22	0.12	0.52
GO:0005622	C	intracellular	1208		-1	0.3	-2.3	0.023	-3.3	0.00091	-1.4	0.15	-3.2	0.0012	-2.3	0.019	-0.29	0.77	1.6	0.11	-0.01	0.99	2.4	0.017	2.4	0.019	-1.5	0.13	-1	-2.3	-3.3	-1.4	-3.2	-2.3	-0.29	1.6	-0.01	2.4	2.4	-1.5	-1	-2.3	-3.3	-1.4	-3.2	-2.3	-0.29	1.6	-0.01
GO:0043231	C	intracellular membrane-bounded organelle	537		0.31	0.76	-0.25	0.8	-1.8	0.067	-0.54	0.59	-1.1	0.25	-0.81	0.42	1.3	0.19	1.4	0.15	0.32	0.75	2.2	0.027	-0.17	0.86	-1.1	0.28	0.31	-0.25	-1.8	-0.54	-1.1	-0.81	1.3	1.4	0.32	2.2	-0.17	-1.1	0.31	-0.25	-1.8	-0.54	-1.1	-0.81	1.3	1.4	0.32
GO:0043232	C	intracellular non-membrane-bounded organelle	218		-0.77	0.44	-2.4	0.017	-2.7	0.0078	0.5	0.62	-1.1	0.26	-2.4	0.015	-0.074	0.94	-0.26	0.8	-0.36	0.72	2.5	0.014	1.4	0.16	-0.8	0.42	-0.77	-2.4	-2.7	0.5	-1.1	-2.4	-0.074	-0.26	-0.36	2.5	1.4	-0.8	-0.77	-2.4	-2.7	0.5	-1.1	-2.4	-0.074	-0.26	-0.36
GO:0043229	C	intracellular organelle	791		-2.1	0.037	-2.8	0.0053	-3.5	0.00056	-1.7	0.088	-2.9	0.0033	-3.1	0.0017	-0.35	0.72	0.81	0.42	0.15	0.88	2.5	0.014	0.72	0.47	-1.5	0.14	-2.1	-2.8	-3.5	-1.7	-2.9	-3.1	-0.35	0.81	0.15	2.5	0.72	-1.5	-2.1	-2.8	-3.5	-1.7	-2.9	-3.1	-0.35	0.81	0.15
GO:0070013	C	intracellular organelle lumen	20		1.2	0.24	0.73	0.47	0.23	0.82	-0.009	0.99	-0.47	0.64	0.35	0.72	1.4	0.17	1.3	0.18	-0.49	0.63	0.84	0.4	0.43	0.67	-0.26	0.8	1.2	0.73	0.23	-0.009	-0.47	0.35	1.4	1.3	-0.49	0.84	0.43	-0.26	1.2	0.73	0.23	-0.009	-0.47	0.35	1.4	1.3	-0.49
GO:0044446	C	intracellular organelle part	242		-0.87	0.39	-0.76	0.45	-0.98	0.33	-0.27	0.79	-0.91	0.36	-1.2	0.24	-1.1	0.27	0.36	0.72	0.44	0.66	1.2	0.24	1.8	0.067	-0.64	0.52	-0.87	-0.76	-0.98	-0.27	-0.91	-1.2	-1.1	0.36	0.44	1.2	1.8	-0.64	-0.87	-0.76	-0.98	-0.27	-0.91	-1.2	-1.1	0.36	0.44
GO:0044424	C	intracellular part	1102		-0.45	0.65	-1.7	0.086	-3.6	0.00031	-1	0.3	-2.6	0.0099	-2.2	0.025	-0.014	0.99	1.4	0.16	0.16	0.88	2.3	0.02	2.1	0.033	-1.2	0.22	-0.45	-1.7	-3.6	-1	-2.6	-2.2	-0.014	1.4	0.16	2.3	2.1	-1.2	-0.45	-1.7	-3.6	-1	-2.6	-2.2	-0.014	1.4	0.16
GO:0006886	P	intracellular protein transport	63		3.1	0.002	-0.18	0.86	1.1	0.27	0.92	0.36	0.005	1	-0.68	0.5	0.93	0.35	0.069	0.94	0.46	0.65	1.3	0.19	0.76	0.45	-0.46	0.65	3.1	-0.18	1.1	0.92	0.005	-0.68	0.93	0.069	0.46	1.3	0.76	-0.46	3.1	-0.18	1.1	0.92	0.005	-0.68	0.93	0.069	0.46
GO:0007242	P	intracellular signaling cascade	79		2	0.041	1.5	0.13	1.5	0.14	2	0.041	0.77	0.44	0.34	0.74	1.7	0.096	1.8	0.07	0.25	0.81	1.1	0.26	1.2	0.24	-0.44	0.66	2	1.5	1.5	2	0.77	0.34	1.7	1.8	0.25	1.1	1.2	-0.44	2	1.5	1.5	2	0.77	0.34	1.7	1.8	0.25
GO:0046907	P	intracellular transport	79		2.9	0.0038	-0.19	0.85	0.79	0.43	0.64	0.52	-0.098	0.92	-0.8	0.42	0.7	0.48	0.28	0.78	0.51	0.61	1.5	0.13	0.85	0.39	-0.68	0.49	2.9	-0.19	0.79	0.64	-0.098	-0.8	0.7	0.28	0.51	1.5	0.85	-0.68	2.9	-0.19	0.79	0.64	-0.098	-0.8	0.7	0.28	0.51
GO:0016872	F	intramolecular lyase activity	15		1.4	0.15	2.2	0.026	1.7	0.096	3.2	0.0012	2.9	0.0036	1.5	0.13	1.5	0.14	-0.9	0.37	0.22	0.82	-0.67	0.5	0.37	0.71	2.2	0.025	1.4	2.2	1.7	3.2	2.9	1.5	1.5	-0.9	0.22	-0.67	0.37	2.2	1.4	2.2	1.7	3.2	2.9	1.5	1.5	-0.9	0.22
GO:0016860	F	intramolecular oxidoreductase activity	17		-0.2	0.84	-0.19	0.85	-0.21	0.84	0.7	0.48	-0.26	0.79	-1.1	0.25	0.0091	0.99	0.069	0.95	0.24	0.81	0.78	0.44	-0.6	0.55	-0.24	0.81	-0.2	-0.19	-0.21	0.7	-0.26	-1.1	0.0091	0.069	0.24	0.78	-0.6	-0.24	-0.2	-0.19	-0.21	0.7	-0.26	-1.1	0.0091	0.069	0.24
GO:0016861	F	intramolecular oxidoreductase activity, interconverting aldoses and ketoses	14		-0.72	0.47	-0.63	0.53	0.19	0.85	0.35	0.72	-0.56	0.57	-1.4	0.16	-0.58	0.56	-0.13	0.9	0.22	0.83	0.71	0.48	-0.74	0.46	-0.22	0.83	-0.72	-0.63	0.19	0.35	-0.56	-1.4	-0.58	-0.13	0.22	0.71	-0.74	-0.22	-0.72	-0.63	0.19	0.35	-0.56	-1.4	-0.58	-0.13	0.22
GO:0016866	F	intramolecular transferase activity	20		0.68	0.5	0.29	0.77	0.99	0.32	0.58	0.56	-0.46	0.64	-0.36	0.72	0.15	0.88	0.03	0.98	0.26	0.8	0.27	0.79	0.86	0.39	0.15	0.88	0.68	0.29	0.99	0.58	-0.46	-0.36	0.15	0.03	0.26	0.27	0.86	0.15	0.68	0.29	0.99	0.58	-0.46	-0.36	0.15	0.03	0.26
GO:0031224	C	intrinsic to membrane	495		2.8	0.0058	1.2	0.24	0.0084	0.99	0.42	0.68	0.53	0.59	0.034	0.97	0.22	0.82	0.1	0.92	0.54	0.59	0.72	0.47	-0.23	0.82	0.54	0.59	2.8	1.2	0.0084	0.42	0.53	0.034	0.22	0.1	0.54	0.72	-0.23	0.54	2.8	1.2	0.0084	0.42	0.53	0.034	0.22	0.1	0.54
GO:0043167	F	ion binding	1154		0.9	0.37	2	0.041	1.2	0.24	3.4	0.00061	2.7	0.0064	1.8	0.072	0.16	0.87	1.8	0.075	1.3	0.19	-0.53	0.6	-1.3	0.19	0.49	0.62	0.9	2	1.2	3.4	2.7	1.8	0.16	1.8	1.3	-0.53	-1.3	0.49	0.9	2	1.2	3.4	2.7	1.8	0.16	1.8	1.3
GO:0005216	F	ion channel activity	33		1.8	0.068	2	0.044	1.2	0.24	0.89	0.37	1.6	0.11	2.7	0.0061	0.81	0.42	1.2	0.22	0.33	0.74	1.2	0.24	0.93	0.35	2.1	0.04	1.8	2	1.2	0.89	1.6	2.7	0.81	1.2	0.33	1.2	0.93	2.1	1.8	2	1.2	0.89	1.6	2.7	0.81	1.2	0.33
GO:0034220	P	ion transmembrane transport	30		-1.9	0.056	-0.87	0.38	-2	0.042	-0.35	0.73	-1.8	0.08	-1	0.3	-1.1	0.27	-0.13	0.9	0.48	0.63	0.1	0.92	1.4	0.17	-0.32	0.75	-1.9	-0.87	-2	-0.35	-1.8	-1	-1.1	-0.13	0.48	0.1	1.4	-0.32	-1.9	-0.87	-2	-0.35	-1.8	-1	-1.1	-0.13	0.48
GO:0015075	F	ion transmembrane transporter activity	172		0.71	0.48	0.14	0.89	-0.79	0.43	-1.6	0.11	-0.86	0.39	0.81	0.42	-0.33	0.74	0.89	0.37	0.088	0.93	0.94	0.35	1.6	0.12	0.82	0.41	0.71	0.14	-0.79	-1.6	-0.86	0.81	-0.33	0.89	0.088	0.94	1.6	0.82	0.71	0.14	-0.79	-1.6	-0.86	0.81	-0.33	0.89	0.088
GO:0006811	P	ion transport	215		0.079	0.94	-0.46	0.65	-1.7	0.088	-1.8	0.076	-1.8	0.072	-0.42	0.68	0.28	0.78	1.4	0.16	0.59	0.55	1.1	0.26	1.1	0.27	0.22	0.83	0.079	-0.46	-1.7	-1.8	-1.8	-0.42	0.28	1.4	0.59	1.1	1.1	0.22	0.079	-0.46	-1.7	-1.8	-1.8	-0.42	0.28	1.4	0.59
GO:0004970	F	ionotropic glutamate receptor activity	10		1.6	0.11	2	0.045	1.5	0.12	2.8	0.0054	3.2	0.0013	3.6	0.00033	0.58	0.56	-0.35	0.73	0.18	0.86	1.5	0.14	0.99	0.32	3.1	0.0022	1.6	2	1.5	2.8	3.2	3.6	0.58	-0.35	0.18	1.5	0.99	3.1	1.6	2	1.5	2.8	3.2	3.6	0.58	-0.35	0.18
GO:0005506	F	iron ion binding	262		-1.4	0.17	-0.38	0.7	0.38	0.71	1.9	0.057	2.2	0.025	0.3	0.77	-2.1	0.034	-1.2	0.23	-0.51	0.61	-3.7	0.00019	-5.5	3.2e-08	-0.072	0.94	-1.4	-0.38	0.38	1.9	2.2	0.3	-2.1	-1.2	-0.51	-3.7	-5.5	-0.072	-1.4	-0.38	0.38	1.9	2.2	0.3	-2.1	-1.2	-0.51
GO:0005381	F	iron ion transmembrane transporter activity	18		-0.72	0.47	-0.76	0.45	-0.77	0.44	-1.5	0.13	-1.5	0.12	-1.6	0.11	0.12	0.91	0.78	0.44	0.24	0.81	0.8	0.42	0.41	0.68	-0.24	0.81	-0.72	-0.76	-0.77	-1.5	-1.5	-1.6	0.12	0.78	0.24	0.8	0.41	-0.24	-0.72	-0.76	-0.77	-1.5	-1.5	-1.6	0.12	0.78	0.24
GO:0006826	P	iron ion transport	18		-0.72	0.47	-0.76	0.45	-0.77	0.44	-1.5	0.13	-1.5	0.12	-1.6	0.11	0.12	0.91	0.78	0.44	0.24	0.81	0.8	0.42	0.41	0.68	-0.24	0.81	-0.72	-0.76	-0.77	-1.5	-1.5	-1.6	0.12	0.78	0.24	0.8	0.41	-0.24	-0.72	-0.76	-0.77	-1.5	-1.5	-1.6	0.12	0.78	0.24
GO:0051536	F	iron-sulfur cluster binding	56		-3.5	0.0005	-2.6	0.0082	-0.74	0.46	-3	0.0026	-3.5	0.00056	-2.6	0.0083	-3.4	0.00078	-1.5	0.12	-0.18	0.86	-1.2	0.25	0.99	0.32	-0.8	0.42	-3.5	-2.6	-0.74	-3	-3.5	-2.6	-3.4	-1.5	-0.18	-1.2	0.99	-0.8	-3.5	-2.6	-0.74	-3	-3.5	-2.6	-3.4	-1.5	-0.18
GO:0016853	F	isomerase activity	105		-0.65	0.52	0.048	0.96	1.1	0.27	0.45	0.65	-1	0.31	-1.6	0.1	0.12	0.9	-0.75	0.45	0.36	0.72	0.7	0.49	0.77	0.44	-0.05	0.96	-0.65	0.048	1.1	0.45	-1	-1.6	0.12	-0.75	0.36	0.7	0.77	-0.05	-0.65	0.048	1.1	0.45	-1	-1.6	0.12	-0.75	0.36
GO:0008299	P	isoprenoid biosynthetic process	27		-0.91	0.36	-2.1	0.034	0.35	0.73	-1.4	0.17	-1.5	0.14	-1.3	0.2	-1.5	0.14	-1.4	0.16	0.3	0.76	-1.9	0.055	-2.5	0.011	0.71	0.48	-0.91	-2.1	0.35	-1.4	-1.5	-1.3	-1.5	-1.4	0.3	-1.9	-2.5	0.71	-0.91	-2.1	0.35	-1.4	-1.5	-1.3	-1.5	-1.4	0.3
GO:0006720	P	isoprenoid metabolic process	27		-0.91	0.36	-2.1	0.034	0.35	0.73	-1.4	0.17	-1.5	0.14	-1.3	0.2	-1.5	0.14	-1.4	0.16	0.3	0.76	-1.9	0.055	-2.5	0.011	0.71	0.48	-0.91	-2.1	0.35	-1.4	-1.5	-1.3	-1.5	-1.4	0.3	-1.9	-2.5	0.71	-0.91	-2.1	0.35	-1.4	-1.5	-1.3	-1.5	-1.4	0.3
GO:0016301	F	kinase activity	984		7.9	2.9e-15	7.5	7.8e-14	2.6	0.011	5.6	2.7e-08	6.3	2.9e-10	8.2	4.4e-16	3.7	0.00024	5.3	1.1e-07	2.1	0.032	1.3	0.19	1.7	0.085	4.8	1.2e-06	7.9	7.5	2.6	5.6	6.3	8.2	3.7	5.3	2.1	1.3	1.7	4.8	7.9	7.5	2.6	5.6	6.3	8.2	3.7	5.3	2.1
GO:0022834	F	ligand-gated channel activity	10		1.6	0.11	2	0.045	1.5	0.12	2.8	0.0054	3.2	0.0013	3.6	0.00033	0.58	0.56	-0.35	0.73	0.18	0.86	1.5	0.14	0.99	0.32	3.1	0.0022	1.6	2	1.5	2.8	3.2	3.6	0.58	-0.35	0.18	1.5	0.99	3.1	1.6	2	1.5	2.8	3.2	3.6	0.58	-0.35	0.18
GO:0015276	F	ligand-gated ion channel activity	10		1.6	0.11	2	0.045	1.5	0.12	2.8	0.0054	3.2	0.0013	3.6	0.00033	0.58	0.56	-0.35	0.73	0.18	0.86	1.5	0.14	0.99	0.32	3.1	0.0022	1.6	2	1.5	2.8	3.2	3.6	0.58	-0.35	0.18	1.5	0.99	3.1	1.6	2	1.5	2.8	3.2	3.6	0.58	-0.35	0.18
GO:0016874	F	ligase activity	235		2.8	0.0044	2.7	0.008	1.3	0.21	1.4	0.17	1.1	0.26	1.4	0.17	0.97	0.33	0.94	0.35	0.6	0.55	2.8	0.0059	2.7	0.0074	0.76	0.45	2.8	2.7	1.3	1.4	1.1	1.4	0.97	0.94	0.6	2.8	2.7	0.76	2.8	2.7	1.3	1.4	1.1	1.4	0.97	0.94	0.6
GO:0016876	F	ligase activity, forming aminoacyl-tRNA and related compounds	46		-0.69	0.49	-1.6	0.11	-0.76	0.45	-1.4	0.17	-1.5	0.14	-2	0.044	0.014	0.99	0.18	0.86	0.69	0.49	1.3	0.2	0.65	0.51	-0.39	0.7	-0.69	-1.6	-0.76	-1.4	-1.5	-2	0.014	0.18	0.69	1.3	0.65	-0.39	-0.69	-1.6	-0.76	-1.4	-1.5	-2	0.014	0.18	0.69
GO:0016879	F	ligase activity, forming carbon-nitrogen bonds	168		3.9	0.00012	4.5	6e-06	2	0.043	3	0.0031	2.9	0.0041	2.7	0.0066	1.7	0.091	0.97	0.33	0.26	0.79	3.1	0.0016	2.7	0.0076	1.2	0.23	3.9	4.5	2	3	2.9	2.7	1.7	0.97	0.26	3.1	2.7	1.2	3.9	4.5	2	3	2.9	2.7	1.7	0.97	0.26
GO:0016875	F	ligase activity, forming carbon-oxygen bonds	46		-0.69	0.49	-1.6	0.11	-0.76	0.45	-1.4	0.17	-1.5	0.14	-2	0.044	0.014	0.99	0.18	0.86	0.69	0.49	1.3	0.2	0.65	0.51	-0.39	0.7	-0.69	-1.6	-0.76	-1.4	-1.5	-2	0.014	0.18	0.69	1.3	0.65	-0.39	-0.69	-1.6	-0.76	-1.4	-1.5	-2	0.014	0.18	0.69
GO:0051002	F	ligase activity, forming nitrogen-metal bonds	15		-0.84	0.4	-2.2	0.025	-0.33	0.74	-1.7	0.093	-2.5	0.012	-0.41	0.68	-1.9	0.061	-0.43	0.67	0.22	0.82	-2.2	0.03	0.37	0.71	-0.22	0.82	-0.84	-2.2	-0.33	-1.7	-2.5	-0.41	-1.9	-0.43	0.22	-2.2	0.37	-0.22	-0.84	-2.2	-0.33	-1.7	-2.5	-0.41	-1.9	-0.43	0.22
GO:0051003	F	ligase activity, forming nitrogen-metal bonds, forming coordination complexes	15		-0.84	0.4	-2.2	0.025	-0.33	0.74	-1.7	0.093	-2.5	0.012	-0.41	0.68	-1.9	0.061	-0.43	0.67	0.22	0.82	-2.2	0.03	0.37	0.71	-0.22	0.82	-0.84	-2.2	-0.33	-1.7	-2.5	-0.41	-1.9	-0.43	0.22	-2.2	0.37	-0.22	-0.84	-2.2	-0.33	-1.7	-2.5	-0.41	-1.9	-0.43	0.22
GO:0016298	F	lipase activity	32		2.8	0.0057	2.6	0.01	1.1	0.27	1	0.31	2.4	0.018	1.9	0.063	1.8	0.074	0.93	0.35	0.33	0.74	0.58	0.56	-0.3	0.76	0.68	0.49	2.8	2.6	1.1	1	2.4	1.9	1.8	0.93	0.33	0.58	-0.3	0.68	2.8	2.6	1.1	1	2.4	1.9	1.8	0.93	0.33
GO:0008289	F	lipid binding	41		0.19	0.85	0.2	0.85	-0.9	0.37	0.3	0.76	0.19	0.85	0.99	0.32	0.89	0.38	0.48	0.63	0.37	0.71	-0.14	0.89	0.66	0.51	-0.37	0.71	0.19	0.2	-0.9	0.3	0.19	0.99	0.89	0.48	0.37	-0.14	0.66	-0.37	0.19	0.2	-0.9	0.3	0.19	0.99	0.89	0.48	0.37
GO:0008610	P	lipid biosynthetic process	205		1.3	0.19	-0.38	0.7	0.22	0.83	1.9	0.059	1.7	0.082	0.81	0.42	-2.2	0.031	-3.1	0.002	0.95	0.34	-3.4	0.00073	-4.7	3e-06	2	0.046	1.3	-0.38	0.22	1.9	1.7	0.81	-2.2	-3.1	0.95	-3.4	-4.7	2	1.3	-0.38	0.22	1.9	1.7	0.81	-2.2	-3.1	0.95
GO:0001727	F	lipid kinase activity	12		-0.99	0.32	-0.92	0.36	-1.7	0.093	-1.7	0.099	-1.8	0.066	-0.52	0.6	-0.23	0.81	-0.38	0.7	0.2	0.84	0.65	0.51	0.33	0.74	-0.2	0.84	-0.99	-0.92	-1.7	-1.7	-1.8	-0.52	-0.23	-0.38	0.2	0.65	0.33	-0.2	-0.99	-0.92	-1.7	-1.7	-1.8	-0.52	-0.23	-0.38	0.2
GO:0006629	P	lipid metabolic process	377		0.6	0.55	-2.9	0.0037	-2.9	0.004	0.45	0.66	0.51	0.61	-0.38	0.71	-3	0.003	-3.5	0.00054	1.2	0.24	-4.7	3.2e-06	-5	7.3e-07	-0.088	0.93	0.6	-2.9	-2.9	0.45	0.51	-0.38	-3	-3.5	1.2	-4.7	-5	-0.088	0.6	-2.9	-2.9	0.45	0.51	-0.38	-3	-3.5	1.2
GO:0030258	P	lipid modification	15		0.44	0.66	1	0.31	0.0071	0.99	0.49	0.62	0.71	0.48	0.63	0.53	1.7	0.084	0.29	0.77	0.22	0.82	0.73	0.47	0.37	0.71	0.07	0.94	0.44	1	0.0071	0.49	0.71	0.63	1.7	0.29	0.22	0.73	0.37	0.07	0.44	1	0.0071	0.49	0.71	0.63	1.7	0.29	0.22
GO:0046834	P	lipid phosphorylation	10		-0.16	0.87	-0.02	0.98	-1.1	0.29	-0.23	0.82	0.13	0.9	-0.54	0.59	1.7	0.085	0.12	0.91	0.18	0.86	0.6	0.55	0.3	0.76	-0.18	0.86	-0.16	-0.02	-1.1	-0.23	0.13	-0.54	1.7	0.12	0.18	0.6	0.3	-0.18	-0.16	-0.02	-1.1	-0.23	0.13	-0.54	1.7	0.12	0.18
GO:0009103	P	lipopolysaccharide biosynthetic process	27		1.7	0.086	1.5	0.14	0.72	0.47	1.6	0.12	1.3	0.2	1.2	0.21	1.1	0.26	1.7	0.095	0.3	0.76	0.29	0.77	0.5	0.62	-3.1	0.0019	1.7	1.5	0.72	1.6	1.3	1.2	1.1	1.7	0.3	0.29	0.5	-3.1	1.7	1.5	0.72	1.6	1.3	1.2	1.1	1.7	0.3
GO:0008653	P	lipopolysaccharide metabolic process	27		1.7	0.086	1.5	0.14	0.72	0.47	1.6	0.12	1.3	0.2	1.2	0.21	1.1	0.26	1.7	0.095	0.3	0.76	0.29	0.77	0.5	0.62	-3.1	0.0019	1.7	1.5	0.72	1.6	1.3	1.2	1.1	1.7	0.3	0.29	0.5	-3.1	1.7	1.5	0.72	1.6	1.3	1.2	1.1	1.7	0.3
GO:0051179	P	localization	796		2.3	0.024	0.38	0.7	1.6	0.1	-0.73	0.46	-0.81	0.42	0.026	0.98	1.1	0.29	1.5	0.12	0.9	0.37	1.8	0.067	1.9	0.058	1.3	0.18	2.3	0.38	1.6	-0.73	-0.81	0.026	1.1	1.5	0.9	1.8	1.9	1.3	2.3	0.38	1.6	-0.73	-0.81	0.026	1.1	1.5	0.9
GO:0016829	F	lyase activity	116		0.24	0.81	1.2	0.24	0.31	0.76	2.7	0.0065	2.4	0.016	1.4	0.15	-2.4	0.018	-1.9	0.054	0.94	0.35	0.82	0.41	-1.7	0.083	-0.091	0.93	0.24	1.2	0.31	2.7	2.4	1.4	-2.4	-1.9	0.94	0.82	-1.7	-0.091	0.24	1.2	0.31	2.7	2.4	1.4	-2.4	-1.9	0.94
GO:0032991	C	macromolecular complex	637		-0.58	0.56	-1.3	0.2	-2.7	0.0072	-0.016	0.99	-2	0.05	-2.1	0.034	-1.3	0.2	-0.38	0.7	0.39	0.69	1.5	0.13	3.5	0.00052	-0.69	0.49	-0.58	-1.3	-2.7	-0.016	-2	-2.1	-1.3	-0.38	0.39	1.5	3.5	-0.69	-0.58	-1.3	-2.7	-0.016	-2	-2.1	-1.3	-0.38	0.39
GO:0065003	P	macromolecular complex assembly	61		-1	0.3	-0.91	0.36	-0.78	0.43	-1.2	0.24	-1.8	0.069	-1.1	0.26	0.29	0.77	-1.8	0.072	0.21	0.83	0.53	0.6	0.71	0.48	-0.7	0.49	-1	-0.91	-0.78	-1.2	-1.8	-1.1	0.29	-1.8	0.21	0.53	0.71	-0.7	-1	-0.91	-0.78	-1.2	-1.8	-1.1	0.29	-1.8	0.21
GO:0032984	P	macromolecular complex disassembly	11		-1.8	0.073	-1.9	0.057	-0.31	0.76	-1.4	0.17	-1.6	0.1	-2.2	0.027	-0.3	0.76	-0.36	0.72	0.19	0.85	0.13	0.89	0.32	0.75	-0.19	0.85	-1.8	-1.9	-0.31	-1.4	-1.6	-2.2	-0.3	-0.36	0.19	0.13	0.32	-0.19	-1.8	-1.9	-0.31	-1.4	-1.6	-2.2	-0.3	-0.36	0.19
GO:0043933	P	macromolecular complex subunit organization	72		-1.6	0.099	-1.6	0.11	-0.84	0.4	-1.6	0.11	-2.3	0.021	-1.9	0.057	0.15	0.88	-1.8	0.072	0.27	0.79	0.54	0.59	0.77	0.44	-0.71	0.47	-1.6	-1.6	-0.84	-1.6	-2.3	-1.9	0.15	-1.8	0.27	0.54	0.77	-0.71	-1.6	-1.6	-0.84	-1.6	-2.3	-1.9	0.15	-1.8	0.27
GO:0009059	P	macromolecule biosynthetic process	1106		1.8	0.072	1.9	0.057	0.17	0.87	1.7	0.098	2.3	0.022	0.51	0.61	2.9	0.0033	2.6	0.0089	1.2	0.24	2.7	0.0063	1.7	0.096	2	0.043	1.8	1.9	0.17	1.7	2.3	0.51	2.9	2.6	1.2	2.7	1.7	2	1.8	1.9	0.17	1.7	2.3	0.51	2.9	2.6	1.2
GO:0009057	P	macromolecule catabolic process	144		3	0.0024	1.8	0.069	1.4	0.16	1.8	0.071	0.45	0.65	1.1	0.29	1.9	0.06	0.78	0.44	0.87	0.38	0.082	0.94	0.2	0.84	-0.13	0.9	3	1.8	1.4	1.8	0.45	1.1	1.9	0.78	0.87	0.082	0.2	-0.13	3	1.8	1.4	1.8	0.45	1.1	1.9	0.78	0.87
GO:0043413	P	macromolecule glycosylation	35		2.4	0.016	1.8	0.076	0.25	0.81	2.5	0.013	1.6	0.12	2	0.044	1.1	0.25	1.4	0.17	0.34	0.73	1.4	0.15	0.57	0.57	-0.11	0.91	2.4	1.8	0.25	2.5	1.6	2	1.1	1.4	0.34	1.4	0.57	-0.11	2.4	1.8	0.25	2.5	1.6	2	1.1	1.4	0.34
GO:0033036	P	macromolecule localization	109		3.2	0.0012	0.21	0.84	1.1	0.28	0.79	0.43	-0.18	0.85	-0.5	0.62	2.3	0.023	1.9	0.052	0.6	0.55	1.8	0.069	1	0.32	-0.32	0.75	3.2	0.21	1.1	0.79	-0.18	-0.5	2.3	1.9	0.6	1.8	1	-0.32	3.2	0.21	1.1	0.79	-0.18	-0.5	2.3	1.9	0.6
GO:0043170	P	macromolecule metabolic process	2751		6.1	8.4e-10	5.6	2.5e-08	2	0.05	4	6.7e-05	4.1	3.4e-05	4.5	5.6e-06	4.3	1.6e-05	4.9	9.1e-07	1.4	0.15	1.9	0.055	2.8	0.0059	4.6	3.7e-06	6.1	5.6	2	4	4.1	4.5	4.3	4.9	1.4	1.9	2.8	4.6	6.1	5.6	2	4	4.1	4.5	4.3	4.9	1.4
GO:0043414	P	macromolecule methylation	26		0.79	0.43	-0.15	0.88	0.068	0.95	-0.24	0.81	-0.33	0.74	0.59	0.55	0.95	0.34	-0.3	0.76	0.29	0.77	0.96	0.34	0.49	0.62	-0.29	0.77	0.79	-0.15	0.068	-0.24	-0.33	0.59	0.95	-0.3	0.29	0.96	0.49	-0.29	0.79	-0.15	0.068	-0.24	-0.33	0.59	0.95	-0.3	0.29
GO:0043412	P	macromolecule modification	1041		9.3	0	8.8	0	2.9	0.0039	7.2	7.5e-13	7.4	1e-13	9	0	4	5.8e-05	5.7	1.4e-08	2	0.046	1.9	0.059	2.2	0.028	5	4.7e-07	9.3	8.8	2.9	7.2	7.4	9	4	5.7	2	1.9	2.2	5	9.3	8.8	2.9	7.2	7.4	9	4	5.7	2
GO:0016851	F	magnesium chelatase activity	15		-0.84	0.4	-2.2	0.025	-0.33	0.74	-1.7	0.093	-2.5	0.012	-0.41	0.68	-1.9	0.061	-0.43	0.67	0.22	0.82	-2.2	0.03	0.37	0.71	-0.22	0.82	-0.84	-2.2	-0.33	-1.7	-2.5	-0.41	-1.9	-0.43	0.22	-2.2	0.37	-0.22	-0.84	-2.2	-0.33	-1.7	-2.5	-0.41	-1.9	-0.43	0.22
GO:0000287	F	magnesium ion binding	42		1.6	0.1	0.32	0.75	0.12	0.91	1.6	0.11	2	0.05	0.67	0.51	-0.34	0.73	-0.64	0.52	1.5	0.13	0.95	0.34	0.62	0.53	-0.78	0.44	1.6	0.32	0.12	1.6	2	0.67	-0.34	-0.64	1.5	0.95	0.62	-0.78	1.6	0.32	0.12	1.6	2	0.67	-0.34	-0.64	1.5
GO:0016020	C	membrane	1235		0.87	0.38	-0.23	0.82	-1.2	0.21	-1.7	0.095	-1.3	0.18	-1.3	0.18	-1.9	0.06	-1.6	0.1	0.51	0.61	-0.9	0.37	0.069	0.94	-0.55	0.58	0.87	-0.23	-1.2	-1.7	-1.3	-1.3	-1.9	-1.6	0.51	-0.9	0.069	-0.55	0.87	-0.23	-1.2	-1.7	-1.3	-1.3	-1.9	-1.6	0.51
GO:0030117	C	membrane coat	27		3.2	0.0015	-0.25	0.8	0.27	0.79	0.8	0.42	0.086	0.93	-0.31	0.76	0.57	0.57	-0.57	0.57	0.3	0.76	0.98	0.33	0.5	0.62	-0.3	0.76	3.2	-0.25	0.27	0.8	0.086	-0.31	0.57	-0.57	0.3	0.98	0.5	-0.3	3.2	-0.25	0.27	0.8	0.086	-0.31	0.57	-0.57	0.3
GO:0061024	P	membrane organization	12		-0.67	0.5	-1.3	0.19	-0.091	0.93	-1.2	0.22	-1.1	0.27	-1.7	0.098	-0.5	0.62	-0.38	0.7	0.2	0.84	0.12	0.9	0.33	0.74	-0.2	0.84	-0.67	-1.3	-0.091	-1.2	-1.1	-1.7	-0.5	-0.38	0.2	0.12	0.33	-0.2	-0.67	-1.3	-0.091	-1.2	-1.1	-1.7	-0.5	-0.38	0.2
GO:0044425	C	membrane part	645		-0.054	0.96	-0.9	0.37	-1.2	0.23	-1.6	0.1	-1.8	0.066	-1.9	0.058	-1.8	0.064	-0.45	0.65	0.51	0.61	-0.64	0.52	0.62	0.53	-0.12	0.9	-0.054	-0.9	-1.2	-1.6	-1.8	-1.9	-1.8	-0.45	0.51	-0.64	0.62	-0.12	-0.054	-0.9	-1.2	-1.6	-1.8	-1.9	-1.8	-0.45	0.51
GO:0043227	C	membrane-bounded organelle	542		0.083	0.93	-0.38	0.7	-1.8	0.07	-0.75	0.45	-1.3	0.2	-0.88	0.38	1.1	0.26	1.4	0.16	0.34	0.74	2.2	0.025	-0.15	0.88	-1.1	0.27	0.083	-0.38	-1.8	-0.75	-1.3	-0.88	1.1	1.4	0.34	2.2	-0.15	-1.1	0.083	-0.38	-1.8	-0.75	-1.3	-0.88	1.1	1.4	0.34
GO:0031988	C	membrane-bounded vesicle	15		2.6	0.01	-0.088	0.93	0.2	0.84	0.83	0.41	-0.26	0.79	-0.53	0.6	0.67	0.5	-0.43	0.67	0.22	0.82	0.73	0.47	0.37	0.71	-0.22	0.82	2.6	-0.088	0.2	0.83	-0.26	-0.53	0.67	-0.43	0.22	0.73	0.37	-0.22	2.6	-0.088	0.2	0.83	-0.26	-0.53	0.67	-0.43	0.22
GO:0031974	C	membrane-enclosed lumen	21		1.2	0.24	0.71	0.48	0.24	0.81	0.22	0.83	-0.31	0.75	0.56	0.58	1.3	0.18	1.3	0.2	-0.46	0.64	0.86	0.39	0.44	0.66	-0.26	0.79	1.2	0.71	0.24	0.22	-0.31	0.56	1.3	1.3	-0.46	0.86	0.44	-0.26	1.2	0.71	0.24	0.22	-0.31	0.56	1.3	1.3	-0.46
GO:0008152	P	metabolic process	4990		2.9	0.0035	1.9	0.061	-0.29	0.77	2.9	0.0033	3.5	0.00056	1.7	0.09	-0.66	0.51	0.35	0.73	1.2	0.24	-2.9	0.0039	-2.9	0.0043	3.1	0.0018	2.9	1.9	-0.29	2.9	3.5	1.7	-0.66	0.35	1.2	-2.9	-2.9	3.1	2.9	1.9	-0.29	2.9	3.5	1.7	-0.66	0.35	1.2
GO:0051540	F	metal cluster binding	56		-3.5	0.0005	-2.6	0.0082	-0.74	0.46	-3	0.0026	-3.5	0.00056	-2.6	0.0083	-3.4	0.00078	-1.5	0.12	-0.18	0.86	-1.2	0.25	0.99	0.32	-0.8	0.42	-3.5	-2.6	-0.74	-3	-3.5	-2.6	-3.4	-1.5	-0.18	-1.2	0.99	-0.8	-3.5	-2.6	-0.74	-3	-3.5	-2.6	-3.4	-1.5	-0.18
GO:0046872	F	metal ion binding	1144		1	0.31	2.2	0.03	1.2	0.24	3.6	0.00035	2.9	0.0038	1.9	0.058	0.19	0.85	1.8	0.069	1.3	0.19	-0.52	0.6	-1.3	0.18	0.51	0.61	1	2.2	1.2	3.6	2.9	1.9	0.19	1.8	1.3	-0.52	-1.3	0.51	1	2.2	1.2	3.6	2.9	1.9	0.19	1.8	1.3
GO:0046873	F	metal ion transmembrane transporter activity	51		0.28	0.78	-1.1	0.26	-2.1	0.038	-1.1	0.27	-0.96	0.34	-0.55	0.58	0.15	0.88	0.24	0.81	0.41	0.68	0.63	0.53	0.69	0.49	-0.41	0.68	0.28	-1.1	-2.1	-1.1	-0.96	-0.55	0.15	0.24	0.41	0.63	0.69	-0.41	0.28	-1.1	-2.1	-1.1	-0.96	-0.55	0.15	0.24	0.41
GO:0030001	P	metal ion transport	113		0.0035	1	-1.2	0.23	-2.3	0.021	-0.87	0.38	-1.2	0.23	-0.96	0.34	0.89	0.37	0.8	0.43	1.1	0.28	1.4	0.16	0.77	0.44	-0.13	0.9	0.0035	-1.2	-2.3	-0.87	-1.2	-0.96	0.89	0.8	1.1	1.4	0.77	-0.13	0.0035	-1.2	-2.3	-0.87	-1.2	-0.96	0.89	0.8	1.1
GO:0004222	F	metalloendopeptidase activity	36		0.56	0.57	1.3	0.21	0.7	0.48	0.16	0.87	0.068	0.95	0.29	0.77	-0.38	0.71	-0.49	0.62	0.35	0.73	0.73	0.46	0.27	0.79	0.3	0.76	0.56	1.3	0.7	0.16	0.068	0.29	-0.38	-0.49	0.35	0.73	0.27	0.3	0.56	1.3	0.7	0.16	0.068	0.29	-0.38	-0.49	0.35
GO:0008237	F	metallopeptidase activity	37		0.46	0.65	1	0.3	0.55	0.58	0.013	0.99	-0.059	0.95	0.15	0.88	-0.37	0.71	-0.5	0.61	0.35	0.73	0.75	0.45	0.28	0.78	0.29	0.77	0.46	1	0.55	0.013	-0.059	0.15	-0.37	-0.5	0.35	0.75	0.28	0.29	0.46	1	0.55	0.013	-0.059	0.15	-0.37	-0.5	0.35
GO:0032259	P	methylation	30		0.31	0.76	-0.61	0.54	0.1	0.92	-0.26	0.8	-0.66	0.51	0.49	0.63	0.31	0.75	-0.15	0.88	0.32	0.75	1	0.3	0.53	0.6	-0.32	0.75	0.31	-0.61	0.1	-0.26	-0.66	0.49	0.31	-0.15	0.32	1	0.53	-0.32	0.31	-0.61	0.1	-0.26	-0.66	0.49	0.31	-0.15	0.32
GO:0008168	F	methyltransferase activity	156		-0.1	0.92	-0.77	0.44	1.7	0.097	1.5	0.14	0.39	0.7	1.6	0.1	0.84	0.4	-0.12	0.91	1.2	0.25	-0.13	0.9	-1.1	0.25	1.6	0.12	-0.1	-0.77	1.7	1.5	0.39	1.6	0.84	-0.12	1.2	-0.13	-1.1	1.6	-0.1	-0.77	1.7	1.5	0.39	1.6	0.84	-0.12	1.2
GO:0005875	C	microtubule associated complex	13		-0.12	0.91	0.72	0.47	0.58	0.56	0.48	0.63	1.4	0.17	0.5	0.62	-0.17	0.87	0.58	0.56	-0.46	0.65	-0.68	0.5	1	0.31	0.42	0.67	-0.12	0.72	0.58	0.48	1.4	0.5	-0.17	0.58	-0.46	-0.68	1	0.42	-0.12	0.72	0.58	0.48	1.4	0.5	-0.17	0.58	-0.46
GO:0008017	F	microtubule binding	41		-0.48	0.63	-0.5	0.62	-0.81	0.42	-0.72	0.47	-2	0.045	-0.3	0.76	0.63	0.53	0.61	0.55	0.94	0.35	-0.6	0.55	-0.09	0.93	-0.49	0.62	-0.48	-0.5	-0.81	-0.72	-2	-0.3	0.63	0.61	0.94	-0.6	-0.09	-0.49	-0.48	-0.5	-0.81	-0.72	-2	-0.3	0.63	0.61	0.94
GO:0015630	C	microtubule cytoskeleton	14		-0.081	0.94	0.68	0.49	0.57	0.57	0.45	0.65	1.1	0.27	0.45	0.65	-0.15	0.88	0.53	0.6	-0.43	0.67	-0.6	0.55	1	0.32	0.39	0.69	-0.081	0.68	0.57	0.45	1.1	0.45	-0.15	0.53	-0.43	-0.6	1	0.39	-0.081	0.68	0.57	0.45	1.1	0.45	-0.15	0.53	-0.43
GO:0003777	F	microtubule motor activity	34		-0.16	0.88	-0.52	0.6	-0.78	0.44	-0.35	0.72	-1.9	0.058	-0.39	0.69	0.66	0.51	0.8	0.43	0.34	0.74	-0.49	0.63	0.68	0.49	-0.47	0.64	-0.16	-0.52	-0.78	-0.35	-1.9	-0.39	0.66	0.8	0.34	-0.49	0.68	-0.47	-0.16	-0.52	-0.78	-0.35	-1.9	-0.39	0.66	0.8	0.34
GO:0007018	P	microtubule-based movement	34		-0.16	0.88	-0.52	0.6	-0.78	0.44	-0.35	0.72	-1.9	0.058	-0.39	0.69	0.66	0.51	0.8	0.43	0.34	0.74	-0.49	0.63	0.68	0.49	-0.47	0.64	-0.16	-0.52	-0.78	-0.35	-1.9	-0.39	0.66	0.8	0.34	-0.49	0.68	-0.47	-0.16	-0.52	-0.78	-0.35	-1.9	-0.39	0.66	0.8	0.34
GO:0007017	P	microtubule-based process	51		-0.45	0.65	-0.078	0.94	-0.46	0.65	-0.38	0.7	-1.2	0.25	-0.12	0.9	0.47	0.64	0.88	0.38	0.075	0.94	-0.96	0.34	1.1	0.26	-0.21	0.84	-0.45	-0.078	-0.46	-0.38	-1.2	-0.12	0.47	0.88	0.075	-0.96	1.1	-0.21	-0.45	-0.078	-0.46	-0.38	-1.2	-0.12	0.47	0.88	0.075
GO:0005740	C	mitochondrial envelope	28		0.85	0.39	0.2	0.84	-1.2	0.21	1.6	0.12	0.69	0.49	0.43	0.67	0.87	0.38	0.17	0.87	0.3	0.76	1.3	0.19	0.51	0.61	-0.31	0.76	0.85	0.2	-1.2	1.6	0.69	0.43	0.87	0.17	0.3	1.3	0.51	-0.31	0.85	0.2	-1.2	1.6	0.69	0.43	0.87	0.17	0.3
GO:0005743	C	mitochondrial inner membrane	15		-0.15	0.88	-0.088	0.93	-1.9	0.06	0.43	0.67	0.18	0.86	-0.34	0.73	0.38	0.71	0.21	0.84	0.22	0.82	0.73	0.47	0.37	0.71	-0.22	0.82	-0.15	-0.088	-1.9	0.43	0.18	-0.34	0.38	0.21	0.22	0.73	0.37	-0.22	-0.15	-0.088	-1.9	0.43	0.18	-0.34	0.38	0.21	0.22
GO:0031966	C	mitochondrial membrane	27		0.85	0.4	0.21	0.83	-1.3	0.2	1.4	0.16	0.57	0.57	0.25	0.8	0.88	0.38	0.19	0.85	0.3	0.76	1.3	0.19	0.5	0.62	-0.3	0.76	0.85	0.21	-1.3	1.4	0.57	0.25	0.88	0.19	0.3	1.3	0.5	-0.3	0.85	0.21	-1.3	1.4	0.57	0.25	0.88	0.19	0.3
GO:0044455	C	mitochondrial membrane part	16		0.19	0.85	-0.091	0.93	-1.6	0.12	0.96	0.34	0.55	0.59	-0.0072	0.99	0.37	0.71	0.17	0.86	0.23	0.82	0.75	0.45	0.38	0.7	-0.23	0.82	0.19	-0.091	-1.6	0.96	0.55	-0.0072	0.37	0.17	0.23	0.75	0.38	-0.23	0.19	-0.091	-1.6	0.96	0.55	-0.0072	0.37	0.17	0.23
GO:0005741	C	mitochondrial outer membrane	12		1.4	0.15	0.42	0.68	0.18	0.86	1.6	0.11	0.66	0.51	0.76	0.45	0.9	0.37	0.055	0.96	0.2	0.84	1.2	0.25	0.33	0.74	-0.2	0.84	1.4	0.42	0.18	1.6	0.66	0.76	0.9	0.055	0.2	1.2	0.33	-0.2	1.4	0.42	0.18	1.6	0.66	0.76	0.9	0.055	0.2
GO:0044429	C	mitochondrial part	33		1.3	0.18	0.58	0.56	-1.1	0.27	1.4	0.15	0.54	0.59	0.66	0.51	1.8	0.072	0.72	0.47	0.33	0.74	1.4	0.17	0.55	0.58	-0.33	0.74	1.3	0.58	-1.1	1.4	0.54	0.66	1.8	0.72	0.33	1.4	0.55	-0.33	1.3	0.58	-1.1	1.4	0.54	0.66	1.8	0.72	0.33
GO:0005739	C	mitochondrion	35		1.3	0.18	0.56	0.58	-1.1	0.29	1.6	0.12	0.49	0.63	0.61	0.54	1.8	0.079	0.66	0.51	0.34	0.73	1.4	0.16	0.57	0.57	-0.34	0.73	1.3	0.56	-1.1	1.6	0.49	0.61	1.8	0.66	0.34	1.4	0.57	-0.34	1.3	0.56	-1.1	1.6	0.49	0.61	1.8	0.66	0.34
GO:0043632	P	modification-dependent macromolecule catabolic process	43		3.2	0.0012	1.7	0.084	0.7	0.49	0.66	0.51	-0.32	0.75	0.73	0.46	2.4	0.018	1.9	0.061	0.061	0.95	1.2	0.22	0.63	0.53	-0.51	0.61	3.2	1.7	0.7	0.66	-0.32	0.73	2.4	1.9	0.061	1.2	0.63	-0.51	3.2	1.7	0.7	0.66	-0.32	0.73	2.4	1.9	0.061
GO:0019941	P	modification-dependent protein catabolic process	43		3.2	0.0012	1.7	0.084	0.7	0.49	0.66	0.51	-0.32	0.75	0.73	0.46	2.4	0.018	1.9	0.061	0.061	0.95	1.2	0.22	0.63	0.53	-0.51	0.61	3.2	1.7	0.7	0.66	-0.32	0.73	2.4	1.9	0.061	1.2	0.63	-0.51	3.2	1.7	0.7	0.66	-0.32	0.73	2.4	1.9	0.061
GO:0060089	F	molecular transducer activity	81		0.31	0.76	-1.3	0.18	-0.25	0.8	-1.8	0.073	-0.89	0.37	1	0.31	0.075	0.94	-1.1	0.27	0.77	0.44	0.51	0.61	1.1	0.27	1	0.31	0.31	-1.3	-0.25	-1.8	-0.89	1	0.075	-1.1	0.77	0.51	1.1	1	0.31	-1.3	-0.25	-1.8	-0.89	1	0.075	-1.1	0.77
GO:0032787	P	monocarboxylic acid metabolic process	72		1.8	0.076	1.3	0.2	-0.84	0.4	1.4	0.17	1.7	0.093	0.53	0.6	-1.5	0.14	-0.49	0.62	0.22	0.83	-1.1	0.25	-1.7	0.089	0.4	0.69	1.8	1.3	-0.84	1.4	1.7	0.53	-1.5	-0.49	0.22	-1.1	-1.7	0.4	1.8	1.3	-0.84	1.4	1.7	0.53	-1.5	-0.49	0.22
GO:0004497	F	monooxygenase activity	20		-1.8	0.067	-1.6	0.1	-1.3	0.19	-1	0.31	-1.2	0.24	-1.5	0.14	-2.3	0.019	-2.2	0.027	0.26	0.8	-1.8	0.067	-0.71	0.48	-0.88	0.38	-1.8	-1.6	-1.3	-1	-1.2	-1.5	-2.3	-2.2	0.26	-1.8	-0.71	-0.88	-1.8	-1.6	-1.3	-1	-1.2	-1.5	-2.3	-2.2	0.26
GO:0046365	P	monosaccharide catabolic process	57		1.5	0.14	0.7	0.48	0.49	0.62	2.4	0.016	1.6	0.12	0.11	0.92	0.35	0.72	-0.14	0.89	0.43	0.66	-0.19	0.85	0.43	0.66	-0.71	0.48	1.5	0.7	0.49	2.4	1.6	0.11	0.35	-0.14	0.43	-0.19	0.43	-0.71	1.5	0.7	0.49	2.4	1.6	0.11	0.35	-0.14	0.43
GO:0005996	P	monosaccharide metabolic process	76		1.4	0.17	0.4	0.69	0.63	0.53	1.6	0.1	1	0.3	0.15	0.88	0.65	0.52	0.39	0.7	0.89	0.37	-0.011	0.99	0.81	0.42	-0.21	0.84	1.4	0.4	0.63	1.6	1	0.15	0.65	0.39	0.89	-0.011	0.81	-0.21	1.4	0.4	0.63	1.6	1	0.15	0.65	0.39	0.89
GO:0015077	F	monovalent inorganic cation transmembrane transporter activity	41		-1.5	0.14	-1.3	0.2	-1.6	0.12	-1.2	0.22	-1.7	0.087	-0.82	0.41	-0.86	0.39	-0.3	0.76	0.51	0.61	-0.056	0.96	1.3	0.18	-0.37	0.71	-1.5	-1.3	-1.6	-1.2	-1.7	-0.82	-0.86	-0.3	0.51	-0.056	1.3	-0.37	-1.5	-1.3	-1.6	-1.2	-1.7	-0.82	-0.86	-0.3	0.51
GO:0015672	P	monovalent inorganic cation transport	49		-1.4	0.15	-1	0.31	-3.7	0.00023	-0.93	0.35	-1.6	0.11	-1.8	0.065	-1.6	0.1	-0.79	0.43	0.54	0.59	0.59	0.55	1.3	0.18	-0.4	0.69	-1.4	-1	-3.7	-0.93	-1.6	-1.8	-1.6	-0.79	0.54	0.59	1.3	-0.4	-1.4	-1	-3.7	-0.93	-1.6	-1.8	-1.6	-0.79	0.54
GO:0003774	F	motor activity	43		0.34	0.73	-0.73	0.46	-0.62	0.54	-0.55	0.58	-1.8	0.064	-0.77	0.44	0.85	0.39	0.74	0.46	0.38	0.71	-0.17	0.86	0.74	0.46	-0.5	0.62	0.34	-0.73	-0.62	-0.55	-1.8	-0.77	0.85	0.74	0.38	-0.17	0.74	-0.5	0.34	-0.73	-0.62	-0.55	-1.8	-0.77	0.85	0.74	0.38
GO:0032501	P	multicellular organismal process	76		5.1	3.1e-07	6.3	2.2e-10	3.4	0.00081	6.6	4.9e-11	6.9	5.9e-12	7.1	1.7e-12	2.5	0.012	3.3	0.00083	0.5	0.62	1.4	0.15	0.62	0.53	3.5	0.00048	5.1	6.3	3.4	6.6	6.9	7.1	2.5	3.3	0.5	1.4	0.62	3.5	5.1	6.3	3.4	6.6	6.9	7.1	2.5	3.3	0.5
GO:0006855	P	multidrug transport	39		0.3	0.76	0.042	0.97	-0.044	0.97	-1.5	0.14	0.032	0.97	-1.6	0.11	-0.75	0.46	-1.1	0.29	-0.099	0.92	0.9	0.37	-1.7	0.096	-0.36	0.72	0.3	0.042	-0.044	-1.5	0.032	-1.6	-0.75	-1.1	-0.099	0.9	-1.7	-0.36	0.3	0.042	-0.044	-1.5	0.032	-1.6	-0.75	-1.1	-0.099
GO:0051704	P	multi-organism process	76		5	5.1e-07	6.1	1.3e-09	3.7	0.00023	6.8	9.4e-12	7	2.7e-12	7.4	1.3e-13	2.1	0.032	3	0.0031	0.5	0.62	0.89	0.37	0.17	0.87	3.6	0.00033	5	6.1	3.7	6.8	7	7.4	2.1	3	0.5	0.89	0.17	3.6	5	6.1	3.7	6.8	7	7.4	2.1	3	0.5
GO:0008080	F	N-acetyltransferase activity	23		-0.089	0.93	1	0.31	1.3	0.18	-1	0.3	-1	0.3	-1.4	0.17	0.64	0.52	0.26	0.79	-0.42	0.68	0.9	0.37	0.46	0.64	-1.2	0.23	-0.089	1	1.3	-1	-1	-1.4	0.64	0.26	-0.42	0.9	0.46	-1.2	-0.089	1	1.3	-1	-1	-1.4	0.64	0.26	-0.42
GO:0016410	F	N-acyltransferase activity	23		-0.089	0.93	1	0.31	1.3	0.18	-1	0.3	-1	0.3	-1.4	0.17	0.64	0.52	0.26	0.79	-0.42	0.68	0.9	0.37	0.46	0.64	-1.2	0.23	-0.089	1	1.3	-1	-1	-1.4	0.64	0.26	-0.42	0.9	0.46	-1.2	-0.089	1	1.3	-1	-1	-1.4	0.64	0.26	-0.42
GO:0051287	F	NAD or NADH binding	36		1	0.32	0.55	0.58	0.4	0.69	1.8	0.073	1.1	0.29	0.036	0.97	0.48	0.63	-0.7	0.48	0.35	0.73	-0.14	0.89	-0.79	0.43	-3	0.0027	1	0.55	0.4	1.8	1.1	0.036	0.48	-0.7	0.35	-0.14	-0.79	-3	1	0.55	0.4	1.8	1.1	0.036	0.48	-0.7	0.35
GO:0006739	P	NADP metabolic process	24		0.62	0.54	0.64	0.52	0.036	0.97	0.53	0.59	0.67	0.5	-0.12	0.91	0.79	0.43	0.31	0.75	0.28	0.78	-0.21	0.83	0.021	0.98	-0.28	0.78	0.62	0.64	0.036	0.53	0.67	-0.12	0.79	0.31	0.28	-0.21	0.021	-0.28	0.62	0.64	0.036	0.53	0.67	-0.12	0.79	0.31	0.28
GO:0050661	F	NADP or NADPH binding	22		0.7	0.49	0.29	0.77	0.48	0.63	1.1	0.29	0.7	0.48	0.68	0.5	0.75	0.45	-0.1	0.92	0.27	0.79	-2.1	0.035	-0.16	0.87	0.16	0.87	0.7	0.29	0.48	1.1	0.7	0.68	0.75	-0.1	0.27	-2.1	-0.16	0.16	0.7	0.29	0.48	1.1	0.7	0.68	0.75	-0.1	0.27
GO:0006740	P	NADPH regeneration	21		0.57	0.57	0.52	0.61	0.0046	1	0.87	0.39	0.84	0.4	-0.21	0.84	0.83	0.41	0.13	0.9	0.26	0.79	-0.35	0.73	-0.041	0.97	-0.26	0.79	0.57	0.52	0.0046	0.87	0.84	-0.21	0.83	0.13	0.26	-0.35	-0.041	-0.26	0.57	0.52	0.0046	0.87	0.84	-0.21	0.83	0.13	0.26
GO:0034660	P	ncRNA metabolic process	99		-1.6	0.11	-3.2	0.0016	-1.3	0.2	-2.5	0.012	-2.9	0.0034	-3.1	0.002	-0.7	0.48	-0.3	0.76	0.55	0.58	0.98	0.33	0.41	0.68	-0.82	0.41	-1.6	-3.2	-1.3	-2.5	-2.9	-3.1	-0.7	-0.3	0.55	0.98	0.41	-0.82	-1.6	-3.2	-1.3	-2.5	-2.9	-3.1	-0.7	-0.3	0.55
GO:0034470	P	ncRNA processing	55		-1.5	0.13	-2.8	0.0053	-1	0.31	-2.2	0.026	-2.6	0.0093	-2.3	0.021	-0.95	0.34	-0.6	0.55	0.13	0.9	0.2	0.85	-0.018	0.99	-0.76	0.45	-1.5	-2.8	-1	-2.2	-2.6	-2.3	-0.95	-0.6	0.13	0.2	-0.018	-0.76	-1.5	-2.8	-1	-2.2	-2.6	-2.3	-0.95	-0.6	0.13
GO:0043086	P	negative regulation of catalytic activity	37		-2.7	0.006	-2.3	0.022	-3.4	0.00062	-2.3	0.021	-1.8	0.079	-2.7	0.0079	-1.5	0.14	-2.6	0.0098	-1.9	0.054	-0.1	0.92	-0.96	0.34	-1.9	0.063	-2.7	-2.3	-3.4	-2.3	-1.8	-2.7	-1.5	-2.6	-1.9	-0.1	-0.96	-1.9	-2.7	-2.3	-3.4	-2.3	-1.8	-2.7	-1.5	-2.6	-1.9
GO:0044092	P	negative regulation of molecular function	37		-2.7	0.006	-2.3	0.022	-3.4	0.00062	-2.3	0.021	-1.8	0.079	-2.7	0.0079	-1.5	0.14	-2.6	0.0098	-1.9	0.054	-0.1	0.92	-0.96	0.34	-1.9	0.063	-2.7	-2.3	-3.4	-2.3	-1.8	-2.7	-1.5	-2.6	-1.9	-0.1	-0.96	-1.9	-2.7	-2.3	-3.4	-2.3	-1.8	-2.7	-1.5	-2.6	-1.9
GO:0006769	P	nicotinamide metabolic process	26		0.75	0.45	0.61	0.54	-0.12	0.9	0.52	0.61	0.48	0.63	-0.15	0.88	0.58	0.56	0.26	0.8	0.29	0.77	-0.13	0.9	0.058	0.95	-0.29	0.77	0.75	0.61	-0.12	0.52	0.48	-0.15	0.58	0.26	0.29	-0.13	0.058	-0.29	0.75	0.61	-0.12	0.52	0.48	-0.15	0.58	0.26	0.29
GO:0046496	P	nicotinamide nucleotide metabolic process	26		0.75	0.45	0.61	0.54	-0.12	0.9	0.52	0.61	0.48	0.63	-0.15	0.88	0.58	0.56	0.26	0.8	0.29	0.77	-0.13	0.9	0.058	0.95	-0.29	0.77	0.75	0.61	-0.12	0.52	0.48	-0.15	0.58	0.26	0.29	-0.13	0.058	-0.29	0.75	0.61	-0.12	0.52	0.48	-0.15	0.58	0.26	0.29
GO:0006807	P	nitrogen compound metabolic process	1256		1.7	0.082	1.8	0.071	1.1	0.27	0.14	0.89	1.2	0.22	0.58	0.56	2.6	0.0095	2	0.042	1.8	0.075	2.4	0.015	1.4	0.15	2.6	0.0092	1.7	1.8	1.1	0.14	1.2	0.58	2.6	2	1.8	2.4	1.4	2.6	1.7	1.8	1.1	0.14	1.2	0.58	2.6	2	1.8
GO:0043228	C	non-membrane-bounded organelle	218		-0.77	0.44	-2.4	0.017	-2.7	0.0078	0.5	0.62	-1.1	0.26	-2.4	0.015	-0.074	0.94	-0.26	0.8	-0.36	0.72	2.5	0.014	1.4	0.16	-0.8	0.42	-0.77	-2.4	-2.7	0.5	-1.1	-2.4	-0.074	-0.26	-0.36	2.5	1.4	-0.8	-0.77	-2.4	-2.7	0.5	-1.1	-2.4	-0.074	-0.26	-0.36
GO:0042175	C	nuclear envelope-endoplasmic reticulum network	17		2	0.041	1.7	0.095	1.2	0.23	2.5	0.013	1.5	0.13	1.7	0.094	0.41	0.68	-0.15	0.88	0.24	0.81	0.78	0.44	0.4	0.69	0.055	0.96	2	1.7	1.2	2.5	1.5	1.7	0.41	-0.15	0.24	0.78	0.4	0.055	2	1.7	1.2	2.5	1.5	1.7	0.41	-0.15	0.24
GO:0031981	C	nuclear lumen	15		0.55	0.58	0.25	0.8	0.2	0.84	0.019	0.99	-0.41	0.68	0.023	0.98	0.11	0.92	0.72	0.47	-0.64	0.53	0.73	0.47	0.37	0.71	-0.22	0.82	0.55	0.25	0.2	0.019	-0.41	0.023	0.11	0.72	-0.64	0.73	0.37	-0.22	0.55	0.25	0.2	0.019	-0.41	0.023	0.11	0.72	-0.64
GO:0044428	C	nuclear part	78		1.1	0.28	2.6	0.0091	1	0.32	1.7	0.094	1.7	0.093	1.2	0.24	1.2	0.22	0.8	0.42	0.39	0.7	2.3	0.019	1.2	0.24	0.23	0.82	1.1	2.6	1	1.7	1.7	1.2	1.2	0.8	0.39	2.3	1.2	0.23	1.1	2.6	1	1.7	1.7	1.2	1.2	0.8	0.39
GO:0000152	C	nuclear ubiquitin ligase complex	51		0.65	0.51	3.1	0.0018	1.3	0.19	1.9	0.055	2.1	0.038	1.7	0.099	1.4	0.16	0.46	0.64	0.41	0.68	2.2	0.029	1.1	0.28	0.5	0.62	0.65	3.1	1.3	1.9	2.1	1.7	1.4	0.46	0.41	2.2	1.1	0.5	0.65	3.1	1.3	1.9	2.1	1.7	1.4	0.46	0.41
GO:0004518	F	nuclease activity	44		1.5	0.13	1.1	0.28	1.9	0.06	-0.78	0.43	-0.74	0.46	0.056	0.96	3.2	0.0015	2.6	0.0098	0.38	0.7	1.4	0.16	1.8	0.066	0.04	0.97	1.5	1.1	1.9	-0.78	-0.74	0.056	3.2	2.6	0.38	1.4	1.8	0.04	1.5	1.1	1.9	-0.78	-0.74	0.056	3.2	2.6	0.38
GO:0003676	F	nucleic acid binding	1070		3.3	0.00083	3.6	0.00035	1.9	0.064	1.4	0.16	2.2	0.031	1.5	0.13	4.4	1e-05	5.2	1.7e-07	0.24	0.81	4.7	3.3e-06	2.5	0.013	2.7	0.0072	3.3	3.6	1.9	1.4	2.2	1.5	4.4	5.2	0.24	4.7	2.5	2.7	3.3	3.6	1.9	1.4	2.2	1.5	4.4	5.2	0.24
GO:0055086	P	nucleobase, nucleoside and nucleotide metabolic process	133		-1.3	0.21	-1.3	0.21	-0.34	0.73	-0.23	0.81	-0.88	0.38	-0.68	0.5	-0.82	0.41	-2.6	0.0093	0.85	0.4	0.12	0.9	0.53	0.59	-0.51	0.61	-1.3	-1.3	-0.34	-0.23	-0.88	-0.68	-0.82	-2.6	0.85	0.12	0.53	-0.51	-1.3	-1.3	-0.34	-0.23	-0.88	-0.68	-0.82	-2.6	0.85
GO:0006139	P	nucleobase, nucleoside, nucleotide and nucleic acid metabolic process	1075		2	0.042	2.2	0.027	0.93	0.35	0.4	0.69	1.6	0.11	1.2	0.23	3.2	0.0014	2.8	0.0052	1.8	0.077	2.8	0.0057	1.3	0.19	2.7	0.006	2	2.2	0.93	0.4	1.6	1.2	3.2	2.8	1.8	2.8	1.3	2.7	2	2.2	0.93	0.4	1.6	1.2	3.2	2.8	1.8
GO:0019205	F	nucleobase, nucleoside, nucleotide kinase activity	18		-0.22	0.83	-0.29	0.77	-0.29	0.77	0.11	0.91	-0.36	0.72	-0.36	0.72	0.35	0.73	-0.47	0.64	0.24	0.81	0.8	0.42	0.41	0.68	-0.24	0.81	-0.22	-0.29	-0.29	0.11	-0.36	-0.36	0.35	-0.47	0.24	0.8	0.41	-0.24	-0.22	-0.29	-0.29	0.11	-0.36	-0.36	0.35	-0.47	0.24
GO:0005654	C	nucleoplasm	14		0.41	0.68	0.27	0.79	0.19	0.85	0.032	0.97	-0.39	0.69	0.047	0.96	0.1	0.92	0.78	0.44	-0.67	0.5	0.71	0.48	0.36	0.72	-0.22	0.83	0.41	0.27	0.19	0.032	-0.39	0.047	0.1	0.78	-0.67	0.71	0.36	-0.22	0.41	0.27	0.19	0.032	-0.39	0.047	0.1	0.78	-0.67
GO:0044451	C	nucleoplasm part	14		0.41	0.68	0.27	0.79	0.19	0.85	0.032	0.97	-0.39	0.69	0.047	0.96	0.1	0.92	0.78	0.44	-0.67	0.5	0.71	0.48	0.36	0.72	-0.22	0.83	0.41	0.27	0.19	0.032	-0.39	0.047	0.1	0.78	-0.67	0.71	0.36	-0.22	0.41	0.27	0.19	0.032	-0.39	0.047	0.1	0.78	-0.67
GO:0001882	F	nucleoside binding	1602		9.4	0	6.8	1e-11	2.9	0.0037	3.8	0.00016	5	5.7e-07	7.7	1.5e-14	5.2	1.9e-07	7.7	1.8e-14	2.1	0.032	2	0.044	1.8	0.079	3.3	0.00096	9.4	6.8	2.9	3.8	5	7.7	5.2	7.7	2.1	2	1.8	3.3	9.4	6.8	2.9	3.8	5	7.7	5.2	7.7	2.1
GO:0033865	P	nucleoside bisphosphate metabolic process	14		-1.1	0.29	-1.3	0.19	-0.32	0.75	-1.8	0.069	-1.8	0.068	-0.24	0.81	-1.3	0.18	-1.9	0.059	0.22	0.83	0.71	0.48	-0.27	0.78	-0.22	0.83	-1.1	-1.3	-0.32	-1.8	-1.8	-0.24	-1.3	-1.9	0.22	0.71	-0.27	-0.22	-1.1	-1.3	-0.32	-1.8	-1.8	-0.24	-1.3	-1.9	0.22
GO:0009116	P	nucleoside metabolic process	49		-0.14	0.89	-0.068	0.95	0.56	0.58	0.63	0.53	0.22	0.82	0.58	0.56	-0.63	0.53	-1.7	0.098	0.4	0.69	0.34	0.74	0.33	0.74	-0.15	0.88	-0.14	-0.068	0.56	0.63	0.22	0.58	-0.63	-1.7	0.4	0.34	0.33	-0.15	-0.14	-0.068	0.56	0.63	0.22	0.58	-0.63	-1.7	0.4
GO:0009124	P	nucleoside monophosphate biosynthetic process	12		1.5	0.13	0.26	0.8	1.1	0.25	0.42	0.67	0.13	0.9	0.58	0.56	0.49	0.62	0.088	0.93	0.2	0.84	0.65	0.51	0.33	0.74	-0.2	0.84	1.5	0.26	1.1	0.42	0.13	0.58	0.49	0.088	0.2	0.65	0.33	-0.2	1.5	0.26	1.1	0.42	0.13	0.58	0.49	0.088	0.2
GO:0009123	P	nucleoside monophosphate metabolic process	12		1.5	0.13	0.26	0.8	1.1	0.25	0.42	0.67	0.13	0.9	0.58	0.56	0.49	0.62	0.088	0.93	0.2	0.84	0.65	0.51	0.33	0.74	-0.2	0.84	1.5	0.26	1.1	0.42	0.13	0.58	0.49	0.088	0.2	0.65	0.33	-0.2	1.5	0.26	1.1	0.42	0.13	0.58	0.49	0.088	0.2
GO:0006753	P	nucleoside phosphate metabolic process	106		-1.7	0.09	-1.9	0.062	-0.84	0.4	-1.1	0.27	-1.9	0.059	-1.4	0.15	-0.95	0.34	-2.6	0.011	0.8	0.42	0.31	0.76	0.34	0.73	-0.59	0.55	-1.7	-1.9	-0.84	-1.1	-1.9	-1.4	-0.95	-2.6	0.8	0.31	0.34	-0.59	-1.7	-1.9	-0.84	-1.1	-1.9	-1.4	-0.95	-2.6	0.8
GO:0009142	P	nucleoside triphosphate biosynthetic process	20		-2	0.043	-0.57	0.57	-1.7	0.096	-0.52	0.6	-0.95	0.34	-0.56	0.57	-0.86	0.39	0.085	0.93	0.26	0.8	0.84	0.4	0.43	0.67	-0.26	0.8	-2	-0.57	-1.7	-0.52	-0.95	-0.56	-0.86	0.085	0.26	0.84	0.43	-0.26	-2	-0.57	-1.7	-0.52	-0.95	-0.56	-0.86	0.085	0.26
GO:0009143	P	nucleoside triphosphate catabolic process	19		-2.9	0.0035	-3.1	0.002	-0.48	0.63	-1.5	0.12	-2.1	0.04	-2.1	0.035	-1.4	0.17	-4.5	6.6e-06	0.25	0.8	-1.2	0.22	-0.054	0.96	-0.25	0.8	-2.9	-3.1	-0.48	-1.5	-2.1	-2.1	-1.4	-4.5	0.25	-1.2	-0.054	-0.25	-2.9	-3.1	-0.48	-1.5	-2.1	-2.1	-1.4	-4.5	0.25
GO:0009141	P	nucleoside triphosphate metabolic process	40		-3.4	0.00062	-2.5	0.011	-1.5	0.13	-1.1	0.26	-2.1	0.036	-1.9	0.062	-1.5	0.12	-3.1	0.0022	0.36	0.72	-0.22	0.82	0.28	0.78	-0.37	0.72	-3.4	-2.5	-1.5	-1.1	-2.1	-1.9	-1.5	-3.1	0.36	-0.22	0.28	-0.37	-3.4	-2.5	-1.5	-1.1	-2.1	-1.9	-1.5	-3.1	0.36
GO:0017111	F	nucleoside-triphosphatase activity	336		4.1	3.6e-05	1.4	0.15	2.3	0.024	-0.27	0.79	-1.1	0.28	1.2	0.22	4.3	1.7e-05	5.7	1.4e-08	1.7	0.093	1.4	0.17	1.2	0.22	0.69	0.49	4.1	1.4	2.3	-0.27	-1.1	1.2	4.3	5.7	1.7	1.4	1.2	0.69	4.1	1.4	2.3	-0.27	-1.1	1.2	4.3	5.7	1.7
GO:0060589	F	nucleoside-triphosphatase regulator activity	41		0.65	0.52	-1.1	0.27	0.025	0.98	-0.54	0.59	-0.93	0.35	-0.15	0.88	0.73	0.47	0.27	0.79	0.37	0.71	0.53	0.59	0.62	0.54	-0.37	0.71	0.65	-1.1	0.025	-0.54	-0.93	-0.15	0.73	0.27	0.37	0.53	0.62	-0.37	0.65	-1.1	0.025	-0.54	-0.93	-0.15	0.73	0.27	0.37
GO:0000166	F	nucleotide binding	1858		10	0	7.2	6.5e-13	3.9	0.00012	4.9	8e-07	5.7	1.5e-08	8	1.6e-15	6.3	4e-10	8	1.1e-15	2.6	0.0098	2.1	0.034	1.7	0.091	3	0.0024	10	7.2	3.9	4.9	5.7	8	6.3	8	2.6	2.1	1.7	3	10	7.2	3.9	4.9	5.7	8	6.3	8	2.6
GO:0009165	P	nucleotide biosynthetic process	47		-0.28	0.78	-0.28	0.78	-0.53	0.6	-0.58	0.56	-0.83	0.41	-0.39	0.7	-0.4	0.69	0.046	0.96	0.7	0.48	0.96	0.34	0.66	0.51	-0.4	0.69	-0.28	-0.28	-0.53	-0.58	-0.83	-0.39	-0.4	0.046	0.7	0.96	0.66	-0.4	-0.28	-0.28	-0.53	-0.58	-0.83	-0.39	-0.4	0.046	0.7
GO:0009166	P	nucleotide catabolic process	19		-2.9	0.0035	-3.1	0.002	-0.48	0.63	-1.5	0.12	-2.1	0.04	-2.1	0.035	-1.4	0.17	-4.5	6.6e-06	0.25	0.8	-1.2	0.22	-0.054	0.96	-0.25	0.8	-2.9	-3.1	-0.48	-1.5	-2.1	-2.1	-1.4	-4.5	0.25	-1.2	-0.054	-0.25	-2.9	-3.1	-0.48	-1.5	-2.1	-2.1	-1.4	-4.5	0.25
GO:0009117	P	nucleotide metabolic process	106		-1.7	0.09	-1.9	0.062	-0.84	0.4	-1.1	0.27	-1.9	0.059	-1.4	0.15	-0.95	0.34	-2.6	0.011	0.8	0.42	0.31	0.76	0.34	0.73	-0.59	0.55	-1.7	-1.9	-0.84	-1.1	-1.9	-1.4	-0.95	-2.6	0.8	0.31	0.34	-0.59	-1.7	-1.9	-0.84	-1.1	-1.9	-1.4	-0.95	-2.6	0.8
GO:0016779	F	nucleotidyltransferase activity	49		-0.2	0.84	-0.88	0.38	-0.67	0.5	-2.2	0.031	-2.4	0.018	-1.2	0.23	0.22	0.82	0.99	0.32	0.11	0.92	1.6	0.11	0.67	0.5	-0.95	0.34	-0.2	-0.88	-0.67	-2.2	-2.4	-1.2	0.22	0.99	0.11	1.6	0.67	-0.95	-0.2	-0.88	-0.67	-2.2	-2.4	-1.2	0.22	0.99	0.11
GO:0005634	C	nucleus	385		-0.28	0.78	-0.36	0.72	-2	0.047	-1.7	0.096	-1.3	0.18	-1.1	0.27	0.91	0.36	0.95	0.34	0.0082	0.99	1.6	0.12	-1.2	0.21	-1.2	0.23	-0.28	-0.36	-2	-1.7	-1.3	-1.1	0.91	0.95	0.0082	1.6	-1.2	-1.2	-0.28	-0.36	-2	-1.7	-1.3	-1.1	0.91	0.95	0.0082
GO:0045735	F	nutrient reservoir activity	12		-1.4	0.15	-0.5	0.62	-0.25	0.8	-0.19	0.85	-0.96	0.34	-0.87	0.38	-1.1	0.28	-1.8	0.07	0.2	0.84	-2.2	0.029	0.33	0.74	-0.2	0.84	-1.4	-0.5	-0.25	-0.19	-0.96	-0.87	-1.1	-1.8	0.2	-2.2	0.33	-0.2	-1.4	-0.5	-0.25	-0.19	-0.96	-0.87	-1.1	-1.8	0.2
GO:0008374	F	O-acyltransferase activity	13		-0.39	0.7	-1.3	0.2	-2.3	0.019	-0.57	0.57	-0.57	0.57	-1.5	0.14	0.14	0.89	-2.2	0.03	0.21	0.84	-0.14	0.89	-1.1	0.29	-1.4	0.16	-0.39	-1.3	-2.3	-0.57	-0.57	-1.5	0.14	-2.2	0.21	-0.14	-1.1	-1.4	-0.39	-1.3	-2.3	-0.57	-0.57	-1.5	0.14	-2.2	0.21
GO:0009312	P	oligosaccharide biosynthetic process	24		1.9	0.06	1.6	0.1	0.88	0.38	-0.88	0.38	0.33	0.74	0.64	0.52	-0.33	0.74	-0.081	0.94	0.28	0.78	-1.4	0.15	-0.63	0.53	-1.8	0.073	1.9	1.6	0.88	-0.88	0.33	0.64	-0.33	-0.081	0.28	-1.4	-0.63	-1.8	1.9	1.6	0.88	-0.88	0.33	0.64	-0.33	-0.081	0.28
GO:0009311	P	oligosaccharide metabolic process	35		0.69	0.49	0.57	0.57	0.61	0.54	-1.5	0.14	-0.49	0.62	-0.68	0.5	-1	0.32	-0.27	0.79	0.34	0.73	-1.9	0.059	-0.34	0.73	-1.9	0.059	0.69	0.57	0.61	-1.5	-0.49	-0.68	-1	-0.27	0.34	-1.9	-0.34	-1.9	0.69	0.57	0.61	-1.5	-0.49	-0.68	-1	-0.27	0.34
GO:0004576	F	oligosaccharyl transferase activity	11		1.9	0.056	1.1	0.26	0.17	0.86	1.6	0.1	0.8	0.43	0.72	0.47	0.41	0.68	0.8	0.42	0.19	0.85	0.63	0.53	0.32	0.75	-0.19	0.85	1.9	1.1	0.17	1.6	0.8	0.72	0.41	0.8	0.19	0.63	0.32	-0.19	1.9	1.1	0.17	1.6	0.8	0.72	0.41	0.8	0.19
GO:0008171	F	O-methyltransferase activity	35		1.2	0.25	1.9	0.056	2.4	0.014	3.9	0.00011	4.2	2.2e-05	4.3	1.7e-05	0.069	0.95	-1.6	0.12	1.3	0.21	-1.2	0.23	-2.9	0.0035	4	7.6e-05	1.2	1.9	2.4	3.9	4.2	4.3	0.069	-1.6	1.3	-1.2	-2.9	4	1.2	1.9	2.4	3.9	4.2	4.3	0.069	-1.6	1.3
GO:0006730	P	one-carbon metabolic process	33		0.12	0.9	-0.81	0.42	0.12	0.9	0.18	0.86	-0.63	0.53	0.42	0.68	0.31	0.75	-0.5	0.62	0.33	0.74	1.1	0.28	0.55	0.58	-0.33	0.74	0.12	-0.81	0.12	0.18	-0.63	0.42	0.31	-0.5	0.33	1.1	0.55	-0.33	0.12	-0.81	0.12	0.18	-0.63	0.42	0.31	-0.5	0.33
GO:0043226	C	organelle	791		-2.1	0.037	-2.8	0.0053	-3.5	0.00056	-1.7	0.088	-2.9	0.0033	-3.1	0.0017	-0.35	0.72	0.81	0.42	0.15	0.88	2.5	0.014	0.72	0.47	-1.5	0.14	-2.1	-2.8	-3.5	-1.7	-2.9	-3.1	-0.35	0.81	0.15	2.5	0.72	-1.5	-2.1	-2.8	-3.5	-1.7	-2.9	-3.1	-0.35	0.81	0.15
GO:0031967	C	organelle envelope	34		1.1	0.25	0.16	0.87	-1.1	0.28	1.3	0.2	0.51	0.61	0.24	0.81	0.82	0.41	0.43	0.67	0.34	0.74	1.4	0.16	0.56	0.58	-0.34	0.74	1.1	0.16	-1.1	1.3	0.51	0.24	0.82	0.43	0.34	1.4	0.56	-0.34	1.1	0.16	-1.1	1.3	0.51	0.24	0.82	0.43	0.34
GO:0019866	C	organelle inner membrane	15		-0.15	0.88	-0.088	0.93	-1.9	0.06	0.43	0.67	0.18	0.86	-0.34	0.73	0.38	0.71	0.21	0.84	0.22	0.82	0.73	0.47	0.37	0.71	-0.22	0.82	-0.15	-0.088	-1.9	0.43	0.18	-0.34	0.38	0.21	0.22	0.73	0.37	-0.22	-0.15	-0.088	-1.9	0.43	0.18	-0.34	0.38	0.21	0.22
GO:0043233	C	organelle lumen	20		1.2	0.24	0.73	0.47	0.23	0.82	-0.009	0.99	-0.47	0.64	0.35	0.72	1.4	0.17	1.3	0.18	-0.49	0.63	0.84	0.4	0.43	0.67	-0.26	0.8	1.2	0.73	0.23	-0.009	-0.47	0.35	1.4	1.3	-0.49	0.84	0.43	-0.26	1.2	0.73	0.23	-0.009	-0.47	0.35	1.4	1.3	-0.49
GO:0031090	C	organelle membrane	80		1.5	0.13	-0.15	0.88	-0.92	0.36	1.2	0.24	-0.12	0.9	0.064	0.95	-0.29	0.77	-0.12	0.91	0.12	0.91	1.3	0.19	0.86	0.39	-0.59	0.55	1.5	-0.15	-0.92	1.2	-0.12	0.064	-0.29	-0.12	0.12	1.3	0.86	-0.59	1.5	-0.15	-0.92	1.2	-0.12	0.064	-0.29	-0.12	0.12
GO:0006996	P	organelle organization	52		-0.78	0.44	-0.67	0.5	-1.3	0.2	-0.68	0.5	-0.68	0.5	-1.2	0.25	-0.83	0.41	1.3	0.18	0.73	0.46	0.24	0.81	0.34	0.74	-0.68	0.5	-0.78	-0.67	-1.3	-0.68	-0.68	-1.2	-0.83	1.3	0.73	0.24	0.34	-0.68	-0.78	-0.67	-1.3	-0.68	-0.68	-1.2	-0.83	1.3	0.73
GO:0031968	C	organelle outer membrane	12		1.4	0.15	0.42	0.68	0.18	0.86	1.6	0.11	0.66	0.51	0.76	0.45	0.9	0.37	0.055	0.96	0.2	0.84	1.2	0.25	0.33	0.74	-0.2	0.84	1.4	0.42	0.18	1.6	0.66	0.76	0.9	0.055	0.2	1.2	0.33	-0.2	1.4	0.42	0.18	1.6	0.66	0.76	0.9	0.055	0.2
GO:0044422	C	organelle part	242		-0.87	0.39	-0.76	0.45	-0.98	0.33	-0.27	0.79	-0.91	0.36	-1.2	0.24	-1.1	0.27	0.36	0.72	0.44	0.66	1.2	0.24	1.8	0.067	-0.64	0.52	-0.87	-0.76	-0.98	-0.27	-0.91	-1.2	-1.1	0.36	0.44	1.2	1.8	-0.64	-0.87	-0.76	-0.98	-0.27	-0.91	-1.2	-1.1	0.36	0.44
GO:0016053	P	organic acid biosynthetic process	118		3.2	0.0014	0.98	0.33	-0.19	0.85	3.6	0.00027	2.9	0.004	0.36	0.72	0.36	0.72	-1.6	0.1	-0.42	0.67	-0.26	0.79	-1.1	0.28	-0.1	0.92	3.2	0.98	-0.19	3.6	2.9	0.36	0.36	-1.6	-0.42	-0.26	-1.1	-0.1	3.2	0.98	-0.19	3.6	2.9	0.36	0.36	-1.6	-0.42
GO:0016054	P	organic acid catabolic process	18		-0.8	0.42	-0.93	0.35	0.68	0.5	-0.44	0.66	0.041	0.97	-1	0.31	-0.81	0.42	-1	0.32	-0.48	0.63	-0.75	0.46	0.41	0.68	-0.24	0.81	-0.8	-0.93	0.68	-0.44	0.041	-1	-0.81	-1	-0.48	-0.75	0.41	-0.24	-0.8	-0.93	0.68	-0.44	0.041	-1	-0.81	-1	-0.48
GO:0006082	P	organic acid metabolic process	242		1.8	0.065	0.58	0.56	-0.12	0.9	1.6	0.1	1.4	0.15	-0.7	0.49	-0.35	0.72	-0.36	0.72	0.43	0.67	-0.35	0.73	-0.29	0.77	-0.83	0.4	1.8	0.58	-0.12	1.6	1.4	-0.7	-0.35	-0.36	0.43	-0.35	-0.29	-0.83	1.8	0.58	-0.12	1.6	1.4	-0.7	-0.35	-0.36	0.43
GO:0005342	F	organic acid transmembrane transporter activity	14		0.72	0.47	0.98	0.33	1	0.32	0.44	0.66	0.99	0.32	0.058	0.95	-0.24	0.81	0.0044	1	0.22	0.83	0.16	0.87	0.36	0.72	1.7	0.097	0.72	0.98	1	0.44	0.99	0.058	-0.24	0.0044	0.22	0.16	0.36	1.7	0.72	0.98	1	0.44	0.99	0.058	-0.24	0.0044	0.22
GO:0015849	P	organic acid transport	42		0.084	0.93	0.7	0.49	2.4	0.016	-0.49	0.63	0.54	0.59	-0.085	0.93	-1.2	0.25	-0.17	0.87	0.83	0.41	0.56	0.57	0.19	0.85	2.2	0.029	0.084	0.7	2.4	-0.49	0.54	-0.085	-1.2	-0.17	0.83	0.56	0.19	2.2	0.084	0.7	2.4	-0.49	0.54	-0.085	-1.2	-0.17	0.83
GO:0019637	P	organophosphate metabolic process	38		-1.1	0.28	-1.8	0.078	-1.9	0.06	-1.6	0.11	-1.7	0.092	-1.3	0.18	0.17	0.87	-0.85	0.39	0.35	0.72	0.28	0.78	0.59	0.55	-0.46	0.64	-1.1	-1.8	-1.9	-1.6	-1.7	-1.3	0.17	-0.85	0.35	0.28	0.59	-0.46	-1.1	-1.8	-1.9	-1.6	-1.7	-1.3	0.17	-0.85	0.35
GO:0019867	C	outer membrane	13		1.2	0.22	0.39	0.69	0.19	0.85	1.5	0.12	0.42	0.68	0.7	0.48	0.88	0.38	0.022	0.98	0.21	0.84	1.2	0.25	0.35	0.73	-0.21	0.84	1.2	0.39	0.19	1.5	0.42	0.7	0.88	0.022	0.21	1.2	0.35	-0.21	1.2	0.39	0.19	1.5	0.42	0.7	0.88	0.022	0.21
GO:0055114	P	oxidation reduction	887		-0.12	0.9	-0.72	0.47	0.9	0.37	2.7	0.0075	3	0.0025	-0.056	0.96	-2.8	0.0051	-3.9	0.00012	0.16	0.88	-5.6	2.7e-08	-7.2	4.6e-13	1.1	0.28	-0.12	-0.72	0.9	2.7	3	-0.056	-2.8	-3.9	0.16	-5.6	-7.2	1.1	-0.12	-0.72	0.9	2.7	3	-0.056	-2.8	-3.9	0.16
GO:0006119	P	oxidative phosphorylation	19		-1.5	0.14	-0.41	0.68	-1.7	0.086	0.054	0.96	-0.69	0.49	-0.38	0.7	-0.65	0.51	0.4	0.69	0.25	0.8	0.82	0.41	0.42	0.68	-0.25	0.8	-1.5	-0.41	-1.7	0.054	-0.69	-0.38	-0.65	0.4	0.25	0.82	0.42	-0.25	-1.5	-0.41	-1.7	0.054	-0.69	-0.38	-0.65	0.4	0.25
GO:0016491	F	oxidoreductase activity	1013		-1.2	0.23	-1.1	0.27	1.2	0.25	2.3	0.024	2.8	0.0047	-0.099	0.92	-3.2	0.0015	-3.3	0.0009	0.17	0.87	-5.8	6.5e-09	-7.4	1.9e-13	1.3	0.19	-1.2	-1.1	1.2	2.3	2.8	-0.099	-3.2	-3.3	0.17	-5.8	-7.4	1.3	-1.2	-1.1	1.2	2.3	2.8	-0.099	-3.2	-3.3	0.17
GO:0016614	F	oxidoreductase activity, acting on CH-OH group of donors	201		1	0.31	0.12	0.91	1.6	0.11	2.4	0.017	2.3	0.023	2.1	0.039	-1.1	0.26	-3	0.0024	0.37	0.71	-2.4	0.017	-5.8	5.6e-09	2.2	0.027	1	0.12	1.6	2.4	2.3	2.1	-1.1	-3	0.37	-2.4	-5.8	2.2	1	0.12	1.6	2.4	2.3	2.1	-1.1	-3	0.37
GO:0016679	F	oxidoreductase activity, acting on diphenols and related substances as donors	11		1.4	0.15	1.4	0.15	2.4	0.019	1.2	0.23	0.93	0.35	1.3	0.2	0.78	0.44	0.64	0.53	0.83	0.41	-0.053	0.96	-2.1	0.034	0.24	0.81	1.4	1.4	2.4	1.2	0.93	1.3	0.78	0.64	0.83	-0.053	-2.1	0.24	1.4	1.4	2.4	1.2	0.93	1.3	0.78	0.64	0.83
GO:0016651	F	oxidoreductase activity, acting on NADH or NADPH	30		-0.3	0.76	0.25	0.8	-1.2	0.25	0.26	0.79	0.13	0.9	0.032	0.97	1	0.3	2.4	0.016	-1.1	0.29	-0.26	0.8	-0.4	0.69	0.13	0.89	-0.3	0.25	-1.2	0.26	0.13	0.032	1	2.4	-1.1	-0.26	-0.4	0.13	-0.3	0.25	-1.2	0.26	0.13	0.032	1	2.4	-1.1
GO:0016655	F	oxidoreductase activity, acting on NADH or NADPH, quinone or similar compound as acceptor	11		-2.9	0.0032	-1.9	0.057	-3.2	0.0013	-1.8	0.076	-1.9	0.057	-2.1	0.034	-2.5	0.014	-0.36	0.72	-2.1	0.038	-0.76	0.45	1.1	0.29	-0.61	0.54	-2.9	-1.9	-3.2	-1.8	-1.9	-2.1	-2.5	-0.36	-2.1	-0.76	1.1	-0.61	-2.9	-1.9	-3.2	-1.8	-1.9	-2.1	-2.5	-0.36	-2.1
GO:0050664	F	oxidoreductase activity, acting on NADH or NADPH, with oxygen as acceptor	11		1.7	0.096	1.2	0.21	0.82	0.41	2.6	0.0098	2.2	0.026	2	0.046	2.9	0.0036	3.4	0.00059	0.19	0.85	-0.11	0.91	-2	0.051	0.6	0.55	1.7	1.2	0.82	2.6	2.2	2	2.9	3.4	0.19	-0.11	-2	0.6	1.7	1.2	0.82	2.6	2.2	2	2.9	3.4	0.19
GO:0016705	F	oxidoreductase activity, acting on paired donors, with incorporation or reduction of molecular oxygen	273		-0.73	0.47	-1.4	0.15	-0.88	0.38	0.73	0.47	2	0.041	-0.21	0.84	-3.3	0.001	-2.9	0.0042	-1.2	0.21	-3.1	0.0022	-5.6	2.2e-08	-0.16	0.87	-0.73	-1.4	-0.88	0.73	2	-0.21	-3.3	-2.9	-1.2	-3.1	-5.6	-0.16	-0.73	-1.4	-0.88	0.73	2	-0.21	-3.3	-2.9	-1.2
GO:0016706	F	oxidoreductase activity, acting on paired donors, with incorporation or reduction of molecular oxygen, 2-oxoglutarate as one donor, and incorporation of one atom each of oxygen into both donors	89		1.9	0.054	-0.1	0.92	-0.86	0.39	1.3	0.18	2.6	0.0097	-0.23	0.82	-2.2	0.025	-1.7	0.082	-1.5	0.14	-0.5	0.62	-1.5	0.13	-0.22	0.83	1.9	-0.1	-0.86	1.3	2.6	-0.23	-2.2	-1.7	-1.5	-0.5	-1.5	-0.22	1.9	-0.1	-0.86	1.3	2.6	-0.23	-2.2	-1.7	-1.5
GO:0016684	F	oxidoreductase activity, acting on peroxide as acceptor	66		1.8	0.078	3	0.0027	2.3	0.024	3.8	0.00016	5.2	1.8e-07	1.7	0.095	1.8	0.077	1.1	0.27	1.6	0.11	-3.4	0.00068	-3.3	0.0011	0.63	0.53	1.8	3	2.3	3.8	5.2	1.7	1.8	1.1	1.6	-3.4	-3.3	0.63	1.8	3	2.3	3.8	5.2	1.7	1.8	1.1	1.6
GO:0016701	F	oxidoreductase activity, acting on single donors with incorporation of molecular oxygen	41		-1.1	0.26	-1.2	0.21	-0.41	0.68	-1.3	0.21	-0.52	0.6	-0.67	0.5	-2.7	0.0065	-2.1	0.037	-0.39	0.69	-3.6	0.00032	0.15	0.88	-0.43	0.67	-1.1	-1.2	-0.41	-1.3	-0.52	-0.67	-2.7	-2.1	-0.39	-3.6	0.15	-0.43	-1.1	-1.2	-0.41	-1.3	-0.52	-0.67	-2.7	-2.1	-0.39
GO:0016702	F	oxidoreductase activity, acting on single donors with incorporation of molecular oxygen, incorporation of two atoms of oxygen	32		-0.97	0.33	-1	0.31	-0.15	0.88	-0.43	0.67	0.21	0.83	-0.04	0.97	-2.1	0.033	-2.5	0.011	-0.54	0.59	-3.5	0.00042	0.13	0.89	0.099	0.92	-0.97	-1	-0.15	-0.43	0.21	-0.04	-2.1	-2.5	-0.54	-3.5	0.13	0.099	-0.97	-1	-0.15	-0.43	0.21	-0.04	-2.1	-2.5	-0.54
GO:0016667	F	oxidoreductase activity, acting on sulfur group of donors	62		-1	0.3	1.3	0.2	1.1	0.29	-0.0081	0.99	0.48	0.63	-0.19	0.85	1.1	0.28	0.5	0.62	-0.11	0.91	0.43	0.67	0.76	0.45	-0.11	0.91	-1	1.3	1.1	-0.0081	0.48	-0.19	1.1	0.5	-0.11	0.43	0.76	-0.11	-1	1.3	1.1	-0.0081	0.48	-0.19	1.1	0.5	-0.11
GO:0016671	F	oxidoreductase activity, acting on sulfur group of donors, disulfide as acceptor	10		0.062	0.95	0.45	0.65	0.67	0.51	0.018	0.99	0.26	0.8	-0.5	0.62	0.76	0.45	-0.0038	1	0.18	0.86	0.6	0.55	0.3	0.76	-0.18	0.86	0.062	0.45	0.67	0.018	0.26	-0.5	0.76	-0.0038	0.18	0.6	0.3	-0.18	0.062	0.45	0.67	0.018	0.26	-0.5	0.76	-0.0038	0.18
GO:0016903	F	oxidoreductase activity, acting on the aldehyde or oxo group of donors	24		0.29	0.77	-1.3	0.2	-0.004	1	0.69	0.49	0.33	0.74	-0.21	0.83	-1.8	0.074	-0.87	0.38	0.28	0.78	-3.3	0.00093	-4.1	4.8e-05	1.5	0.14	0.29	-1.3	-0.004	0.69	0.33	-0.21	-1.8	-0.87	0.28	-3.3	-4.1	1.5	0.29	-1.3	-0.004	0.69	0.33	-0.21	-1.8	-0.87	0.28
GO:0016620	F	oxidoreductase activity, acting on the aldehyde or oxo group of donors, NAD or NADP as acceptor	15		-0.03	0.98	-1.3	0.18	-0.55	0.58	1.4	0.16	0.012	0.99	-0.33	0.74	-1.8	0.077	-0.43	0.67	0.22	0.82	-2.6	0.0086	-2	0.042	-0.41	0.68	-0.03	-1.3	-0.55	1.4	0.012	-0.33	-1.8	-0.43	0.22	-2.6	-2	-0.41	-0.03	-1.3	-0.55	1.4	0.012	-0.33	-1.8	-0.43	0.22
GO:0016627	F	oxidoreductase activity, acting on the CH-CH group of donors	19		-0.39	0.69	0.29	0.77	-0.065	0.95	0.27	0.79	-0.014	0.99	-0.12	0.91	0.56	0.58	0.44	0.66	0.25	0.8	-0.51	0.61	1	0.31	-0.25	0.8	-0.39	0.29	-0.065	0.27	-0.014	-0.12	0.56	0.44	0.25	-0.51	1	-0.25	-0.39	0.29	-0.065	0.27	-0.014	-0.12	0.56	0.44	0.25
GO:0016645	F	oxidoreductase activity, acting on the CH-NH group of donors	16		0.94	0.35	-0.69	0.49	0.56	0.57	-0.55	0.58	0.45	0.65	0.43	0.67	-0.29	0.77	-0.77	0.44	-1.2	0.23	-0.35	0.72	0.38	0.7	-0.062	0.95	0.94	-0.69	0.56	-0.55	0.45	0.43	-0.29	-0.77	-1.2	-0.35	0.38	-0.062	0.94	-0.69	0.56	-0.55	0.45	0.43	-0.29	-0.77	-1.2
GO:0016638	F	oxidoreductase activity, acting on the CH-NH2 group of donors	10		-0.91	0.36	-0.56	0.58	-0.68	0.49	-0.26	0.79	-0.51	0.61	-0.57	0.57	-0.23	0.81	-0.35	0.73	0.18	0.86	-1.5	0.12	-2.5	0.012	-0.86	0.39	-0.91	-0.56	-0.68	-0.26	-0.51	-0.57	-0.23	-0.35	0.18	-1.5	-2.5	-0.86	-0.91	-0.56	-0.68	-0.26	-0.51	-0.57	-0.23	-0.35	0.18
GO:0016616	F	oxidoreductase activity, acting on the CH-OH group of donors, NAD or NADP as acceptor	185		1.2	0.23	0.87	0.38	2.3	0.024	2.8	0.0044	2.6	0.0087	2.4	0.017	-0.55	0.58	-3.1	0.0023	0.89	0.37	-2.2	0.026	-5.8	8.9e-09	2.3	0.021	1.2	0.87	2.3	2.8	2.6	2.4	-0.55	-3.1	0.89	-2.2	-5.8	2.3	1.2	0.87	2.3	2.8	2.6	2.4	-0.55	-3.1	0.89
GO:0006733	P	oxidoreduction coenzyme metabolic process	27		0.65	0.51	0.59	0.55	-0.11	0.91	0.39	0.7	0.33	0.74	-0.16	0.87	0.57	0.57	0.23	0.82	0.3	0.76	-0.088	0.93	0.075	0.94	-0.3	0.76	0.65	0.59	-0.11	0.39	0.33	-0.16	0.57	0.23	0.3	-0.088	0.075	-0.3	0.65	0.59	-0.11	0.39	0.33	-0.16	0.57	0.23	0.3
GO:0043436	P	oxoacid metabolic process	242		1.8	0.065	0.58	0.56	-0.12	0.9	1.6	0.1	1.4	0.15	-0.7	0.49	-0.35	0.72	-0.36	0.72	0.43	0.67	-0.35	0.73	-0.29	0.77	-0.83	0.4	1.8	0.58	-0.12	1.6	1.4	-0.7	-0.35	-0.36	0.43	-0.35	-0.29	-0.83	1.8	0.58	-0.12	1.6	1.4	-0.7	-0.35	-0.36	0.43
GO:0009654	C	oxygen evolving complex	35		-7.5	8.2e-14	-5.1	2.7e-07	-2.6	0.0094	-5.1	2.9e-07	-5.2	1.8e-07	-4.9	9.6e-07	-5.3	1.3e-07	-1.1	0.26	0.34	0.73	-2.8	0.005	0.57	0.57	-0.77	0.44	-7.5	-5.1	-2.6	-5.1	-5.2	-4.9	-5.3	-1.1	0.34	-2.8	0.57	-0.77	-7.5	-5.1	-2.6	-5.1	-5.2	-4.9	-5.3	-1.1	0.34
GO:0022803	F	passive transmembrane transporter activity	33		1.8	0.068	2	0.044	1.2	0.24	0.89	0.37	1.6	0.11	2.7	0.0061	0.81	0.42	1.2	0.22	0.33	0.74	1.2	0.24	0.93	0.35	2.1	0.04	1.8	2	1.2	0.89	1.6	2.7	0.81	1.2	0.33	1.2	0.93	2.1	1.8	2	1.2	0.89	1.6	2.7	0.81	1.2	0.33
GO:0001871	F	pattern binding	35		3.1	0.0019	3.4	0.00077	2	0.048	3.9	9.4e-05	3.2	0.0013	3.6	0.00034	1.1	0.28	2.1	0.033	1.1	0.29	1.4	0.17	1.5	0.14	5.8	5.2e-09	3.1	3.4	2	3.9	3.2	3.6	1.1	2.1	1.1	1.4	1.5	5.8	3.1	3.4	2	3.9	3.2	3.6	1.1	2.1	1.1
GO:0030599	F	pectinesterase activity	30		-2.7	0.0076	-2	0.045	-0.085	0.93	-1.8	0.08	-1.1	0.27	-0.61	0.54	-0.88	0.38	-0.56	0.58	-1.8	0.076	-2	0.043	-2.1	0.033	-1.6	0.11	-2.7	-2	-0.085	-1.8	-1.1	-0.61	-0.88	-0.56	-1.8	-2	-2.1	-1.6	-2.7	-2	-0.085	-1.8	-1.1	-0.61	-0.88	-0.56	-1.8
GO:0006098	P	pentose-phosphate shunt	21		0.57	0.57	0.52	0.61	0.0046	1	0.87	0.39	0.84	0.4	-0.21	0.84	0.83	0.41	0.13	0.9	0.26	0.79	-0.35	0.73	-0.041	0.97	-0.26	0.79	0.57	0.52	0.0046	0.87	0.84	-0.21	0.83	0.13	0.26	-0.35	-0.041	-0.26	0.57	0.52	0.0046	0.87	0.84	-0.21	0.83	0.13	0.26
GO:0008233	F	peptidase activity	283		-0.97	0.33	-1.2	0.23	-0.67	0.5	-1.6	0.11	-1.9	0.053	-1	0.31	0.25	0.8	-0.16	0.87	-0.062	0.95	-1.5	0.14	0.22	0.82	-0.73	0.47	-0.97	-1.2	-0.67	-1.6	-1.9	-1	0.25	-0.16	-0.062	-1.5	0.22	-0.73	-0.97	-1.2	-0.67	-1.6	-1.9	-1	0.25	-0.16	-0.062
GO:0070011	F	peptidase activity, acting on L-amino acid peptides	269		-0.95	0.34	-1.2	0.23	-0.87	0.38	-1.7	0.095	-1.9	0.058	-1.1	0.26	0.35	0.73	-0.0071	0.99	-0.11	0.91	-1.6	0.12	0.15	0.88	-0.7	0.48	-0.95	-1.2	-0.87	-1.7	-1.9	-1.1	0.35	-0.0071	-0.11	-1.6	0.15	-0.7	-0.95	-1.2	-0.87	-1.7	-1.9	-1.1	0.35	-0.0071	-0.11
GO:0030414	F	peptidase inhibitor activity	37		-1.7	0.085	-1.9	0.057	0.29	0.77	-0.28	0.78	-0.19	0.85	0.19	0.85	-9.8	1.6e-22	-5.2	2.2e-07	-2.2	0.027	-8.6	1e-17	-9.1	8.8e-20	-1.9	0.053	-1.7	-1.9	0.29	-0.28	-0.19	0.19	-9.8	-5.2	-2.2	-8.6	-9.1	-1.9	-1.7	-1.9	0.29	-0.28	-0.19	0.19	-9.8	-5.2	-2.2
GO:0006518	P	peptide metabolic process	15		-0.041	0.97	0.55	0.58	0.22	0.83	0.25	0.8	-0.58	0.56	-0.36	0.72	-0.17	0.86	-0.43	0.67	0.83	0.4	0.0084	0.99	0.37	0.71	-0.89	0.37	-0.041	0.55	0.22	0.25	-0.58	-0.36	-0.17	-0.43	0.83	0.0084	0.37	-0.89	-0.041	0.55	0.22	0.25	-0.58	-0.36	-0.17	-0.43	0.83
GO:0003755	F	peptidyl-prolyl cis-trans isomerase activity	26		-1.4	0.18	-1.2	0.24	-0.15	0.88	-1.5	0.14	-1.8	0.064	-1.6	0.12	-0.76	0.45	-0.32	0.75	0.29	0.77	0.52	0.6	0.49	0.62	-0.29	0.77	-1.4	-1.2	-0.15	-1.5	-1.8	-1.6	-0.76	-0.32	0.29	0.52	0.49	-0.29	-1.4	-1.2	-0.15	-1.5	-1.8	-1.6	-0.76	-0.32	0.29
GO:0004601	F	peroxidase activity	66		1.8	0.078	3	0.0027	2.3	0.024	3.8	0.00016	5.2	1.8e-07	1.7	0.095	1.8	0.077	1.1	0.27	1.6	0.11	-3.4	0.00068	-3.3	0.0011	0.63	0.53	1.8	3	2.3	3.8	5.2	1.7	1.8	1.1	1.6	-3.4	-3.3	0.63	1.8	3	2.3	3.8	5.2	1.7	1.8	1.1	1.6
GO:0016791	F	phosphatase activity	38		-1.6	0.12	-2	0.05	-1.1	0.28	-3.5	0.00051	-0.9	0.37	-2.6	0.0096	-1.6	0.12	-1.8	0.077	0.47	0.64	0.23	0.82	-0.58	0.56	-2.4	0.018	-1.6	-2	-1.1	-3.5	-0.9	-2.6	-1.6	-1.8	0.47	0.23	-0.58	-2.4	-1.6	-2	-1.1	-3.5	-0.9	-2.6	-1.6	-1.8	0.47
GO:0006796	P	phosphate metabolic process	947		7.8	4.2e-15	8	1.6e-15	2.6	0.011	6.1	1e-09	6.8	1.1e-11	8.1	4.4e-16	3.7	0.00019	5.6	1.9e-08	1.9	0.052	1.4	0.17	1.6	0.11	5.1	3.8e-07	7.8	8	2.6	6.1	6.8	8.1	3.7	5.6	1.9	1.4	1.6	5.1	7.8	8	2.6	6.1	6.8	8.1	3.7	5.6	1.9
GO:0046488	P	phosphatidylinositol metabolic process	12		-0.99	0.32	-0.92	0.36	-1.7	0.093	-1.7	0.099	-1.8	0.066	-0.52	0.6	-0.23	0.81	-0.38	0.7	0.2	0.84	0.65	0.51	0.33	0.74	-0.2	0.84	-0.99	-0.92	-1.7	-1.7	-1.8	-0.52	-0.23	-0.38	0.2	0.65	0.33	-0.2	-0.99	-0.92	-1.7	-1.7	-1.8	-0.52	-0.23	-0.38	0.2
GO:0016307	F	phosphatidylinositol phosphate kinase activity	12		-0.99	0.32	-0.92	0.36	-1.7	0.093	-1.7	0.099	-1.8	0.066	-0.52	0.6	-0.23	0.81	-0.38	0.7	0.2	0.84	0.65	0.51	0.33	0.74	-0.2	0.84	-0.99	-0.92	-1.7	-1.7	-1.8	-0.52	-0.23	-0.38	0.2	0.65	0.33	-0.2	-0.99	-0.92	-1.7	-1.7	-1.8	-0.52	-0.23	-0.38	0.2
GO:0008443	F	phosphofructokinase activity	12		0.75	0.45	-0.042	0.97	-0.37	0.71	0.27	0.79	-0.13	0.9	-1.5	0.14	-0.66	0.51	-0.93	0.35	0.2	0.84	-0.17	0.86	0.33	0.74	-0.79	0.43	0.75	-0.042	-0.37	0.27	-0.13	-1.5	-0.66	-0.93	0.2	-0.17	0.33	-0.79	0.75	-0.042	-0.37	0.27	-0.13	-1.5	-0.66	-0.93	0.2
GO:0004616	F	phosphogluconate dehydrogenase (decarboxylating) activity	16		1	0.3	0.93	0.35	-0.059	0.95	0.83	0.41	1.1	0.26	0.21	0.83	1.2	0.23	0.29	0.78	0.23	0.82	-0.63	0.53	-0.17	0.87	-0.23	0.82	1	0.93	-0.059	0.83	1.1	0.21	1.2	0.29	0.23	-0.63	-0.17	-0.23	1	0.93	-0.059	0.83	1.1	0.21	1.2	0.29	0.23
GO:0030384	P	phosphoinositide metabolic process	25		-0.82	0.41	-0.91	0.36	-1.8	0.071	-1.4	0.16	-1.4	0.15	-0.93	0.35	0.66	0.51	-0.26	0.8	0.29	0.77	0.94	0.35	0.48	0.63	-0.29	0.77	-0.82	-0.91	-1.8	-1.4	-1.4	-0.93	0.66	-0.26	0.29	0.94	0.48	-0.29	-0.82	-0.91	-1.8	-1.4	-1.4	-0.93	0.66	-0.26	0.29
GO:0046854	P	phosphoinositide phosphorylation	10		-0.16	0.87	-0.02	0.98	-1.1	0.29	-0.23	0.82	0.13	0.9	-0.54	0.59	1.7	0.085	0.12	0.91	0.18	0.86	0.6	0.55	0.3	0.76	-0.18	0.86	-0.16	-0.02	-1.1	-0.23	0.13	-0.54	1.7	0.12	0.18	0.6	0.3	-0.18	-0.16	-0.02	-1.1	-0.23	0.13	-0.54	1.7	0.12	0.18
GO:0005543	F	phospholipid binding	30		0.096	0.92	-0.21	0.83	-0.87	0.38	0.47	0.64	0.31	0.76	0.79	0.43	0.15	0.88	-0.14	0.89	0.32	0.75	-0.16	0.88	0.58	0.56	-0.32	0.75	0.096	-0.21	-0.87	0.47	0.31	0.79	0.15	-0.14	0.32	-0.16	0.58	-0.32	0.096	-0.21	-0.87	0.47	0.31	0.79	0.15	-0.14	0.32
GO:0006644	P	phospholipid metabolic process	34		-1.4	0.18	-1.8	0.065	-2	0.043	-1.6	0.099	-1.6	0.11	-1.5	0.13	0.16	0.87	-0.83	0.41	0.34	0.74	0.17	0.86	0.56	0.58	-0.45	0.65	-1.4	-1.8	-2	-1.6	-1.6	-1.5	0.16	-0.83	0.34	0.17	0.56	-0.45	-1.4	-1.8	-2	-1.6	-1.6	-1.5	0.16	-0.83	0.34
GO:0004721	F	phosphoprotein phosphatase activity	10		0.8	0.43	0.88	0.38	-0.036	0.97	-0.64	0.52	-0.11	0.92	-0.4	0.69	0.53	0.59	0.14	0.89	-0.73	0.47	0.6	0.55	0.3	0.76	-0.18	0.86	0.8	0.88	-0.036	-0.64	-0.11	-0.4	0.53	0.14	-0.73	0.6	0.3	-0.18	0.8	0.88	-0.036	-0.64	-0.11	-0.4	0.53	0.14	-0.73
GO:0008081	F	phosphoric diester hydrolase activity	18		0.41	0.68	-0.32	0.75	0.37	0.71	-1.7	0.09	-1.5	0.14	-1.1	0.26	-0.44	0.66	-0.47	0.64	-0.6	0.55	1.9	0.064	0.92	0.36	-0.24	0.81	0.41	-0.32	0.37	-1.7	-1.5	-1.1	-0.44	-0.47	-0.6	1.9	0.92	-0.24	0.41	-0.32	0.37	-1.7	-1.5	-1.1	-0.44	-0.47	-0.6
GO:0042578	F	phosphoric ester hydrolase activity	59		-0.79	0.43	-1.7	0.097	-0.65	0.51	-3.7	0.00024	-1.5	0.14	-3	0.0029	-1.5	0.14	-1.7	0.086	0.072	0.94	1.3	0.2	0.076	0.94	-2	0.04	-0.79	-1.7	-0.65	-3.7	-1.5	-3	-1.5	-1.7	0.072	1.3	0.076	-2	-0.79	-1.7	-0.65	-3.7	-1.5	-3	-1.5	-1.7	0.072
GO:0006793	P	phosphorus metabolic process	947		7.8	4.2e-15	8	1.6e-15	2.6	0.011	6.1	1e-09	6.8	1.1e-11	8.1	4.4e-16	3.7	0.00019	5.6	1.9e-08	1.9	0.052	1.4	0.17	1.6	0.11	5.1	3.8e-07	7.8	8	2.6	6.1	6.8	8.1	3.7	5.6	1.9	1.4	1.6	5.1	7.8	8	2.6	6.1	6.8	8.1	3.7	5.6	1.9
GO:0016310	P	phosphorylation	925		7.8	5.6e-15	7.9	3.8e-15	2.5	0.012	6.2	5.3e-10	6.9	7.1e-12	8.2	2.2e-16	3.7	0.00021	5.7	1.1e-08	2	0.044	1.3	0.21	1.5	0.13	5.1	2.8e-07	7.8	7.9	2.5	6.2	6.9	8.2	3.7	5.7	2	1.3	1.5	5.1	7.8	7.9	2.5	6.2	6.9	8.2	3.7	5.7	2
GO:0016773	F	phosphotransferase activity, alcohol group as acceptor	968		8.2	2.2e-16	7.6	2.1e-14	2.7	0.0064	5.7	1.3e-08	6.6	4.1e-11	8.3	0	3.9	0.00012	5.5	4.8e-08	2	0.041	1	0.31	1.7	0.091	5	7.3e-07	8.2	7.6	2.7	5.7	6.6	8.3	3.9	5.5	2	1	1.7	5	8.2	7.6	2.7	5.7	6.6	8.3	3.9	5.5	2
GO:0016775	F	phosphotransferase activity, nitrogenous group as acceptor	19		0.68	0.49	-0.42	0.68	0.37	0.71	-2	0.042	-1.2	0.21	0.043	0.97	0.71	0.48	-0.48	0.63	0.25	0.8	0.4	0.69	0.42	0.68	0.04	0.97	0.68	-0.42	0.37	-2	-1.2	0.043	0.71	-0.48	0.25	0.4	0.42	0.04	0.68	-0.42	0.37	-2	-1.2	0.043	0.71	-0.48	0.25
GO:0015979	P	photosynthesis	96		-8.8	9.6e-19	-5.9	3.3e-09	-4.8	1.7e-06	-6.9	6e-12	-6.7	2.7e-11	-4.8	1.8e-06	-6.7	2.4e-11	-1.9	0.057	-0.33	0.74	-4.3	2e-05	1.9	0.06	-1	0.31	-8.8	-5.9	-4.8	-6.9	-6.7	-4.8	-6.7	-1.9	-0.33	-4.3	1.9	-1	-8.8	-5.9	-4.8	-6.9	-6.7	-4.8	-6.7	-1.9	-0.33
GO:0019684	P	photosynthesis, light reaction	10		-2.1	0.037	-0.45	0.65	-3.2	0.0015	-0.74	0.46	-1	0.31	-0.28	0.78	-0.88	0.38	-0.86	0.39	-2.6	0.0093	-0.013	0.99	1.1	0.28	-0.18	0.86	-2.1	-0.45	-3.2	-0.74	-1	-0.28	-0.88	-0.86	-2.6	-0.013	1.1	-0.18	-2.1	-0.45	-3.2	-0.74	-1	-0.28	-0.88	-0.86	-2.6
GO:0034357	C	photosynthetic membrane	83		-9.6	9.7e-22	-5.7	1.1e-08	-4.7	2.3e-06	-7.4	1.3e-13	-6.4	1.2e-10	-5	4.8e-07	-6.8	7.8e-12	-1.9	0.059	-0.44	0.66	-4.4	1.3e-05	1.6	0.11	-1	0.31	-9.6	-5.7	-4.7	-7.4	-6.4	-5	-6.8	-1.9	-0.44	-4.4	1.6	-1	-9.6	-5.7	-4.7	-7.4	-6.4	-5	-6.8	-1.9	-0.44
GO:0009521	C	photosystem	81		-9.5	3.2e-21	-5.8	7.7e-09	-4.8	1.6e-06	-7.3	2.9e-13	-6.4	1.7e-10	-5.1	3.8e-07	-6.9	4.2e-12	-1.9	0.059	-0.46	0.65	-4.5	8.5e-06	1.6	0.11	-1	0.31	-9.5	-5.8	-4.8	-7.3	-6.4	-5.1	-6.9	-1.9	-0.46	-4.5	1.6	-1	-9.5	-5.8	-4.8	-7.3	-6.4	-5.1	-6.9	-1.9	-0.46
GO:0009522	C	photosystem I	22		-4.5	7.1e-06	-1.6	0.1	-0.69	0.49	-4.4	1.3e-05	-3.1	0.0017	-1.5	0.13	-3.4	0.00068	-1.3	0.2	0.27	0.79	-4.4	9.2e-06	1.5	0.14	-0.27	0.79	-4.5	-1.6	-0.69	-4.4	-3.1	-1.5	-3.4	-1.3	0.27	-4.4	1.5	-0.27	-4.5	-1.6	-0.69	-4.4	-3.1	-1.5	-3.4	-1.3	0.27
GO:0009523	C	photosystem II	57		-8.3	1.5e-16	-5.9	4.7e-09	-4.8	2e-06	-6	2.3e-09	-5.6	1.7e-08	-5.1	3.6e-07	-6.2	7.3e-10	-1.4	0.16	0.43	0.66	-2.6	0.0092	0.98	0.33	-1	0.3	-8.3	-5.9	-4.8	-6	-5.6	-5.1	-6.2	-1.4	0.43	-2.6	0.98	-1	-8.3	-5.9	-4.8	-6	-5.6	-5.1	-6.2	-1.4	0.43
GO:0046148	P	pigment biosynthetic process	29		-0.18	0.86	-2.1	0.037	-0.033	0.97	-1.2	0.24	-1.8	0.077	-0.84	0.4	-0.8	0.42	-0.4	0.69	0.31	0.76	-0.93	0.35	0.52	0.6	-0.18	0.86	-0.18	-2.1	-0.033	-1.2	-1.8	-0.84	-0.8	-0.4	0.31	-0.93	0.52	-0.18	-0.18	-2.1	-0.033	-1.2	-1.8	-0.84	-0.8	-0.4	0.31
GO:0046149	P	pigment catabolic process	10		1.8	0.074	2.2	0.025	2	0.051	1.5	0.14	0.41	0.68	1.2	0.21	1.5	0.14	0.34	0.73	0.18	0.86	0.058	0.95	0.3	0.76	1	0.3	1.8	2.2	2	1.5	0.41	1.2	1.5	0.34	0.18	0.058	0.3	1	1.8	2.2	2	1.5	0.41	1.2	1.5	0.34	0.18
GO:0042440	P	pigment metabolic process	42		0.67	0.5	-0.65	0.52	0.95	0.34	-0.49	0.63	-1.4	0.16	-0.23	0.82	0.056	0.96	-0.22	0.83	0.37	0.71	-0.66	0.51	0.62	0.53	0.33	0.74	0.67	-0.65	0.95	-0.49	-1.4	-0.23	0.056	-0.22	0.37	-0.66	0.62	0.33	0.67	-0.65	0.95	-0.49	-1.4	-0.23	0.056	-0.22	0.37
GO:0005886	C	plasma membrane	31		0.73	0.47	0.33	0.74	-0.051	0.96	-0.48	0.63	-0.99	0.32	-0.95	0.34	0.24	0.81	0.32	0.75	0.32	0.75	0.57	0.57	0.54	0.59	-1.5	0.12	0.73	0.33	-0.051	-0.48	-0.99	-0.95	0.24	0.32	0.32	0.57	0.54	-1.5	0.73	0.33	-0.051	-0.48	-0.99	-0.95	0.24	0.32	0.32
GO:0044459	C	plasma membrane part	19		1.1	0.29	0.27	0.78	0.082	0.93	-0.58	0.56	-0.83	0.41	-0.93	0.35	0.59	0.56	0.22	0.83	0.25	0.8	0.82	0.41	0.42	0.68	-0.82	0.41	1.1	0.27	0.082	-0.58	-0.83	-0.93	0.59	0.22	0.25	0.82	0.42	-0.82	1.1	0.27	0.082	-0.58	-0.83	-0.93	0.59	0.22	0.25
GO:0009536	C	plastid	33		-4.1	3.9e-05	-3	0.0026	-0.51	0.61	-2.7	0.0071	-3.5	0.00045	-3.2	0.0012	-1.6	0.1	-0.84	0.4	0.71	0.48	-0.34	0.73	0.55	0.58	-0.71	0.48	-4.1	-3	-0.51	-2.7	-3.5	-3.2	-1.6	-0.84	0.71	-0.34	0.55	-0.71	-4.1	-3	-0.51	-2.7	-3.5	-3.2	-1.6	-0.84	0.71
GO:0009875	P	pollen-pistil interaction	70		5.2	2e-07	6.5	6e-11	3.3	0.00082	6.9	5.9e-12	7.2	4.2e-13	7.4	1.2e-13	2.6	0.0092	3.6	0.00037	0.48	0.63	1.4	0.17	0.58	0.56	3.7	0.00023	5.2	6.5	3.3	6.9	7.2	7.4	2.6	3.6	0.48	1.4	0.58	3.7	5.2	6.5	3.3	6.9	7.2	7.4	2.6	3.6	0.48
GO:0009856	P	pollination	70		5.2	2e-07	6.5	6e-11	3.3	0.00082	6.9	5.9e-12	7.2	4.2e-13	7.4	1.2e-13	2.6	0.0092	3.6	0.00037	0.48	0.63	1.4	0.17	0.58	0.56	3.7	0.00023	5.2	6.5	3.3	6.9	7.2	7.4	2.6	3.6	0.48	1.4	0.58	3.7	5.2	6.5	3.3	6.9	7.2	7.4	2.6	3.6	0.48
GO:0004650	F	polygalacturonase activity	17		-1.8	0.069	-3.3	0.0009	-3	0.0028	-2.8	0.0044	-2.8	0.0046	-3	0.0023	-1.3	0.18	-1.1	0.26	-2.2	0.026	-6.1	1e-09	-2.7	0.0074	-2.7	0.008	-1.8	-3.3	-3	-2.8	-2.8	-3	-1.3	-1.1	-2.2	-6.1	-2.7	-2.7	-1.8	-3.3	-3	-2.8	-2.8	-3	-1.3	-1.1	-2.2
GO:0019751	P	polyol metabolic process	22		0.26	0.79	-0.64	0.52	-0.86	0.39	-1.3	0.18	-1	0.31	-1.1	0.27	-0.42	0.67	-0.87	0.39	-0.49	0.62	-0.71	0.48	0.35	0.73	-0.73	0.46	0.26	-0.64	-0.86	-1.3	-1	-1.1	-0.42	-0.87	-0.49	-0.71	0.35	-0.73	0.26	-0.64	-0.86	-1.3	-1	-1.1	-0.42	-0.87	-0.49
GO:0030247	F	polysaccharide binding	35		3.1	0.0019	3.4	0.00077	2	0.048	3.9	9.4e-05	3.2	0.0013	3.6	0.00034	1.1	0.28	2.1	0.033	1.1	0.29	1.4	0.17	1.5	0.14	5.8	5.2e-09	3.1	3.4	2	3.9	3.2	3.6	1.1	2.1	1.1	1.4	1.5	5.8	3.1	3.4	2	3.9	3.2	3.6	1.1	2.1	1.1
GO:0000271	P	polysaccharide biosynthetic process	102		0.21	0.84	-0.12	0.9	0.11	0.91	-0.17	0.87	-0.75	0.45	-1.1	0.26	-0.63	0.53	-1.7	0.092	0.58	0.56	-1.8	0.073	-0.18	0.85	-2.9	0.0042	0.21	-0.12	0.11	-0.17	-0.75	-1.1	-0.63	-1.7	0.58	-1.8	-0.18	-2.9	0.21	-0.12	0.11	-0.17	-0.75	-1.1	-0.63	-1.7	0.58
GO:0000272	P	polysaccharide catabolic process	23		-1.3	0.2	0.02	0.98	1.6	0.1	-0.61	0.54	-0.47	0.64	1.4	0.17	-0.46	0.65	-1.9	0.064	1.2	0.24	-1	0.31	-0.9	0.37	3.1	0.0019	-1.3	0.02	1.6	-0.61	-0.47	1.4	-0.46	-1.9	1.2	-1	-0.9	3.1	-1.3	0.02	1.6	-0.61	-0.47	1.4	-0.46	-1.9	1.2
GO:0005976	P	polysaccharide metabolic process	156		-2.4	0.018	-2.7	0.008	0.086	0.93	-2.9	0.0042	-3.3	0.00099	-3.8	0.00017	-3.2	0.0012	-6.3	3.4e-10	-2.6	0.01	-5.6	2.4e-08	-2.1	0.034	-1.4	0.16	-2.4	-2.7	0.086	-2.9	-3.3	-3.8	-3.2	-6.3	-2.6	-5.6	-2.1	-1.4	-2.4	-2.7	0.086	-2.9	-3.3	-3.8	-3.2	-6.3	-2.6
GO:0006779	P	porphyrin biosynthetic process	27		0.083	0.93	-1.6	0.11	-0.61	0.54	-1.1	0.27	-1.5	0.14	-0.81	0.42	-0.85	0.39	-0.58	0.56	0.3	0.76	-0.21	0.83	0.5	0.62	0.04	0.97	0.083	-1.6	-0.61	-1.1	-1.5	-0.81	-0.85	-0.58	0.3	-0.21	0.5	0.04	0.083	-1.6	-0.61	-1.1	-1.5	-0.81	-0.85	-0.58	0.3
GO:0006787	P	porphyrin catabolic process	13		1.5	0.14	1.9	0.052	1.8	0.08	0.9	0.37	0.12	0.91	0.83	0.4	1.3	0.19	0.21	0.84	0.21	0.84	0.21	0.84	0.35	0.73	0.87	0.39	1.5	1.9	1.8	0.9	0.12	0.83	1.3	0.21	0.21	0.21	0.35	0.87	1.5	1.9	1.8	0.9	0.12	0.83	1.3	0.21	0.21
GO:0006778	P	porphyrin metabolic process	40		0.91	0.36	-0.21	0.83	0.5	0.62	-0.4	0.69	-1.1	0.25	-0.19	0.85	0.041	0.97	-0.36	0.72	0.36	0.72	-0.053	0.96	0.61	0.54	0.53	0.6	0.91	-0.21	0.5	-0.4	-1.1	-0.19	0.041	-0.36	0.36	-0.053	0.61	0.53	0.91	-0.21	0.5	-0.4	-1.1	-0.19	0.041	-0.36	0.36
GO:0043687	P	post-translational protein modification	965		9.2	0	9.1	0	3.1	0.0019	7.1	1e-12	7.7	1.6e-14	9.1	0	3.9	0.00011	5.6	2.3e-08	2	0.043	1.6	0.1	2.1	0.032	5.5	4.4e-08	9.2	9.1	3.1	7.1	7.7	9.1	3.9	5.6	2	1.6	2.1	5.5	9.2	9.1	3.1	7.1	7.7	9.1	3.9	5.6	2
GO:0015079	F	potassium ion transmembrane transporter activity	10		0.07	0.94	-1.1	0.29	0.16	0.87	-1.8	0.07	-0.57	0.57	0.19	0.85	-0.24	0.81	-0.35	0.73	0.18	0.86	-0.35	0.73	0.3	0.76	-0.18	0.86	0.07	-1.1	0.16	-1.8	-0.57	0.19	-0.24	-0.35	0.18	-0.35	0.3	-0.18	0.07	-1.1	0.16	-1.8	-0.57	0.19	-0.24	-0.35	0.18
GO:0015405	F	P-P-bond-hydrolysis-driven transmembrane transporter activity	54		2.3	0.024	1.7	0.085	0.83	0.41	1.1	0.27	0.86	0.39	1.6	0.11	2.5	0.012	4.3	2e-05	0.12	0.91	-1.7	0.097	-0.81	0.42	0.44	0.66	2.3	1.7	0.83	1.1	0.86	1.6	2.5	4.3	0.12	-1.7	-0.81	0.44	2.3	1.7	0.83	1.1	0.86	1.6	2.5	4.3	0.12
GO:0004659	F	prenyltransferase activity	14		-0.75	0.45	-0.65	0.51	1.1	0.25	1.7	0.082	2	0.042	-1.8	0.07	-3.1	0.0021	-3.4	0.00057	0.22	0.83	-1.3	0.21	-3.5	0.00044	1.7	0.088	-0.75	-0.65	1.1	1.7	2	-1.8	-3.1	-3.4	0.22	-1.3	-3.5	1.7	-0.75	-0.65	1.1	1.7	2	-1.8	-3.1	-3.4	0.22
GO:0015399	F	primary active transmembrane transporter activity	54		2.3	0.024	1.7	0.085	0.83	0.41	1.1	0.27	0.86	0.39	1.6	0.11	2.5	0.012	4.3	2e-05	0.12	0.91	-1.7	0.097	-0.81	0.42	0.44	0.66	2.3	1.7	0.83	1.1	0.86	1.6	2.5	4.3	0.12	-1.7	-0.81	0.44	2.3	1.7	0.83	1.1	0.86	1.6	2.5	4.3	0.12
GO:0044238	P	primary metabolic process	3586		4.9	8.6e-07	3	0.0023	0.54	0.59	2.8	0.005	3.1	0.0019	2.8	0.0044	1.8	0.074	1.7	0.089	1.7	0.089	-0.75	0.45	0.27	0.79	3.9	8.4e-05	4.9	3	0.54	2.8	3.1	2.8	1.8	1.7	1.7	-0.75	0.27	3.9	4.9	3	0.54	2.8	3.1	2.8	1.8	1.7	1.7
GO:0000502	C	proteasome complex	26		3.6	0.00034	1.8	0.071	0.96	0.34	1.7	0.085	0.44	0.66	1.1	0.29	3.6	0.00033	3	0.0026	0.29	0.77	0.96	0.34	0.49	0.62	-0.29	0.77	3.6	1.8	0.96	1.7	0.44	1.1	3.6	3	0.29	0.96	0.49	-0.29	3.6	1.8	0.96	1.7	0.44	1.1	3.6	3	0.29
GO:0005839	C	proteasome core complex	26		3.6	0.00034	1.8	0.071	0.96	0.34	1.7	0.085	0.44	0.66	1.1	0.29	3.6	0.00033	3	0.0026	0.29	0.77	0.96	0.34	0.49	0.62	-0.29	0.77	3.6	1.8	0.96	1.7	0.44	1.1	3.6	3	0.29	0.96	0.49	-0.29	3.6	1.8	0.96	1.7	0.44	1.1	3.6	3	0.29
GO:0019773	C	proteasome core complex, alpha-subunit complex	15		2.9	0.0035	2	0.044	0.88	0.38	1.5	0.14	0.32	0.75	1.1	0.28	3.5	0.00045	2.4	0.017	0.22	0.82	0.73	0.47	0.37	0.71	-0.22	0.82	2.9	2	0.88	1.5	0.32	1.1	3.5	2.4	0.22	0.73	0.37	-0.22	2.9	2	0.88	1.5	0.32	1.1	3.5	2.4	0.22
GO:0008213	P	protein amino acid alkylation	14		0.74	0.46	0.22	0.82	-0.072	0.94	-0.22	0.83	-0.0042	1	0.21	0.83	0.39	0.7	-0.059	0.95	0.22	0.83	0.71	0.48	0.36	0.72	-0.22	0.83	0.74	0.22	-0.072	-0.22	-0.0042	0.21	0.39	-0.059	0.22	0.71	0.36	-0.22	0.74	0.22	-0.072	-0.22	-0.0042	0.21	0.39	-0.059	0.22
GO:0006470	P	protein amino acid dephosphorylation	10		0.8	0.43	0.88	0.38	-0.036	0.97	-0.64	0.52	-0.11	0.92	-0.4	0.69	0.53	0.59	0.14	0.89	-0.73	0.47	0.6	0.55	0.3	0.76	-0.18	0.86	0.8	0.88	-0.036	-0.64	-0.11	-0.4	0.53	0.14	-0.73	0.6	0.3	-0.18	0.8	0.88	-0.036	-0.64	-0.11	-0.4	0.53	0.14	-0.73
GO:0006486	P	protein amino acid glycosylation	35		2.4	0.016	1.8	0.076	0.25	0.81	2.5	0.013	1.6	0.12	2	0.044	1.1	0.25	1.4	0.17	0.34	0.73	1.4	0.15	0.57	0.57	-0.11	0.91	2.4	1.8	0.25	2.5	1.6	2	1.1	1.4	0.34	1.4	0.57	-0.11	2.4	1.8	0.25	2.5	1.6	2	1.1	1.4	0.34
GO:0006479	P	protein amino acid methylation	14		0.74	0.46	0.22	0.82	-0.072	0.94	-0.22	0.83	-0.0042	1	0.21	0.83	0.39	0.7	-0.059	0.95	0.22	0.83	0.71	0.48	0.36	0.72	-0.22	0.83	0.74	0.22	-0.072	-0.22	-0.0042	0.21	0.39	-0.059	0.22	0.71	0.36	-0.22	0.74	0.22	-0.072	-0.22	-0.0042	0.21	0.39	-0.059	0.22
GO:0006468	P	protein amino acid phosphorylation	879		8.1	6.7e-16	8	1.1e-15	2.8	0.0048	6.4	1.6e-10	7.1	1e-12	8.6	0	3.5	0.00055	5.6	2.1e-08	2	0.049	0.99	0.32	1.5	0.14	5.3	1.1e-07	8.1	8	2.8	6.4	7.1	8.6	3.5	5.6	2	0.99	1.5	5.3	8.1	8	2.8	6.4	7.1	8.6	3.5	5.6	2
GO:0005515	F	protein binding	1727		5	5.8e-07	4.9	1.1e-06	1.9	0.052	0.92	0.36	2	0.048	4.8	1.6e-06	3.9	0.00011	4.1	3.7e-05	2.8	0.0049	2.3	0.024	1.3	0.2	2.1	0.04	5	4.9	1.9	0.92	2	4.8	3.9	4.1	2.8	2.3	1.3	2.1	5	4.9	1.9	0.92	2	4.8	3.9	4.1	2.8
GO:0030163	P	protein catabolic process	57		3.4	0.00063	1.7	0.093	0.83	0.41	0.85	0.39	-0.48	0.63	0.67	0.5	2.5	0.011	2.4	0.017	0.16	0.87	1.4	0.15	0.73	0.47	-0.85	0.4	3.4	1.7	0.83	0.85	-0.48	0.67	2.5	2.4	0.16	1.4	0.73	-0.85	3.4	1.7	0.83	0.85	-0.48	0.67	2.5	2.4	0.16
GO:0043234	C	protein complex	442		-0.037	0.97	0.18	0.86	-1.4	0.18	-0.29	0.77	-1.3	0.19	-0.9	0.37	-1.4	0.15	-0.34	0.73	0.67	0.5	0.14	0.89	3.3	0.0011	-0.29	0.77	-0.037	0.18	-1.4	-0.29	-1.3	-0.9	-1.4	-0.34	0.67	0.14	3.3	-0.29	-0.037	0.18	-1.4	-0.29	-1.3	-0.9	-1.4	-0.34	0.67
GO:0006461	P	protein complex assembly	52		-1.5	0.14	-1.2	0.24	-0.77	0.44	-1.2	0.23	-2.1	0.039	-1.2	0.22	-0.2	0.84	-2.6	0.0097	-0.16	0.88	0.34	0.74	0.65	0.52	-0.68	0.5	-1.5	-1.2	-0.77	-1.2	-2.1	-1.2	-0.2	-2.6	-0.16	0.34	0.65	-0.68	-1.5	-1.2	-0.77	-1.2	-2.1	-1.2	-0.2	-2.6	-0.16
GO:0070271	P	protein complex biogenesis	52		-1.5	0.14	-1.2	0.24	-0.77	0.44	-1.2	0.23	-2.1	0.039	-1.2	0.22	-0.2	0.84	-2.6	0.0097	-0.16	0.88	0.34	0.74	0.65	0.52	-0.68	0.5	-1.5	-1.2	-0.77	-1.2	-2.1	-1.2	-0.2	-2.6	-0.16	0.34	0.65	-0.68	-1.5	-1.2	-0.77	-1.2	-2.1	-1.2	-0.2	-2.6	-0.16
GO:0043241	P	protein complex disassembly	11		-1.8	0.073	-1.9	0.057	-0.31	0.76	-1.4	0.17	-1.6	0.1	-2.2	0.027	-0.3	0.76	-0.36	0.72	0.19	0.85	0.13	0.89	0.32	0.75	-0.19	0.85	-1.8	-1.9	-0.31	-1.4	-1.6	-2.2	-0.3	-0.36	0.19	0.13	0.32	-0.19	-1.8	-1.9	-0.31	-1.4	-1.6	-2.2	-0.3	-0.36	0.19
GO:0046983	F	protein dimerization activity	145		-1.7	0.09	0.26	0.79	-1.4	0.15	-1.7	0.085	-0.45	0.65	2.4	0.015	-1.6	0.12	-1.4	0.16	0.3	0.76	-2.4	0.014	-3.3	0.00092	0.64	0.52	-1.7	0.26	-1.4	-1.7	-0.45	2.4	-1.6	-1.4	0.3	-2.4	-3.3	0.64	-1.7	0.26	-1.4	-1.7	-0.45	2.4	-1.6	-1.4	0.3
GO:0015035	F	protein disulfide oxidoreductase activity	47		-1.6	0.1	0.84	0.4	0.35	0.72	0.14	0.89	0.44	0.66	-0.18	0.86	0.13	0.9	-0.26	0.8	-0.25	0.8	0.081	0.94	0.66	0.51	-0.18	0.86	-1.6	0.84	0.35	0.14	0.44	-0.18	0.13	-0.26	-0.25	0.081	0.66	-0.18	-1.6	0.84	0.35	0.14	0.44	-0.18	0.13	-0.26	-0.25
GO:0006457	P	protein folding	95		-1.5	0.14	-1.3	0.21	0.27	0.79	-0.6	0.55	-0.54	0.59	0.86	0.39	0.63	0.53	3.3	0.0011	0.56	0.57	1.3	0.19	3.3	0.00096	1	0.3	-1.5	-1.3	0.27	-0.6	-0.54	0.86	0.63	3.3	0.56	1.3	3.3	1	-1.5	-1.3	0.27	-0.6	-0.54	0.86	0.63	3.3	0.56
GO:0004673	F	protein histidine kinase activity	19		0.68	0.49	-0.42	0.68	0.37	0.71	-2	0.042	-1.2	0.21	0.043	0.97	0.71	0.48	-0.48	0.63	0.25	0.8	0.4	0.69	0.42	0.68	0.04	0.97	0.68	-0.42	0.37	-2	-1.2	0.043	0.71	-0.48	0.25	0.4	0.42	0.04	0.68	-0.42	0.37	-2	-1.2	0.043	0.71	-0.48	0.25
GO:0004672	F	protein kinase activity	898		8.1	6.7e-16	7.9	4e-15	2.8	0.0044	6	1.6e-09	6.9	6.5e-12	8.5	0	3.5	0.00043	5.5	4.4e-08	2	0.047	1	0.3	1.5	0.13	5.3	1.5e-07	8.1	7.9	2.8	6	6.9	8.5	3.5	5.5	2	1	1.5	5.3	8.1	7.9	2.8	6	6.9	8.5	3.5	5.5	2
GO:0008104	P	protein localization	104		2.9	0.0039	-0.058	0.95	1.1	0.28	0.71	0.48	-0.35	0.73	-0.84	0.4	1.9	0.062	1.3	0.19	0.59	0.56	1.8	0.077	0.98	0.33	-0.3	0.76	2.9	-0.058	1.1	0.71	-0.35	-0.84	1.9	1.3	0.59	1.8	0.98	-0.3	2.9	-0.058	1.1	0.71	-0.35	-0.84	1.9	1.3	0.59
GO:0033365	P	protein localization in organelle	13		0.016	0.99	-0.77	0.44	0.19	0.85	0.39	0.7	-0.059	0.95	-0.43	0.66	0.098	0.92	-0.4	0.69	0.21	0.84	0.24	0.81	0.35	0.73	-0.21	0.84	0.016	-0.77	0.19	0.39	-0.059	-0.43	0.098	-0.4	0.21	0.24	0.35	-0.21	0.016	-0.77	0.19	0.39	-0.059	-0.43	0.098	-0.4	0.21
GO:0019538	P	protein metabolic process	1688		6.1	1.4e-09	5.1	3.8e-07	1.2	0.23	4.5	7.7e-06	3.9	0.00012	5.3	9.4e-08	3.5	0.00042	5.3	1.1e-07	1.6	0.11	2.3	0.021	3.4	0.0007	3.5	0.00041	6.1	5.1	1.2	4.5	3.9	5.3	3.5	5.3	1.6	2.3	3.4	3.5	6.1	5.1	1.2	4.5	3.9	5.3	3.5	5.3	1.6
GO:0008276	F	protein methyltransferase activity	17		-0.49	0.62	-0.87	0.39	-0.64	0.52	-0.89	0.37	-0.69	0.49	-0.29	0.77	-0.55	0.58	-0.52	0.61	0.24	0.81	-0.67	0.5	0.4	0.69	-1.3	0.18	-0.49	-0.87	-0.64	-0.89	-0.69	-0.29	-0.55	-0.52	0.24	-0.67	0.4	-1.3	-0.49	-0.87	-0.64	-0.89	-0.69	-0.29	-0.55	-0.52	0.24
GO:0032446	P	protein modification by small protein conjugation	58		5.6	2.4e-08	5.6	2.2e-08	1.8	0.069	5.1	3.3e-07	4.1	5e-05	4.2	2.3e-05	2	0.045	1.8	0.065	0.44	0.66	2.1	0.036	2.6	0.0093	2	0.04	5.6	5.6	1.8	5.1	4.1	4.2	2	1.8	0.44	2.1	2.6	2	5.6	5.6	1.8	5.1	4.1	4.2	2	1.8	0.44
GO:0070647	P	protein modification by small protein conjugation or removal	58		5.6	2.4e-08	5.6	2.2e-08	1.8	0.069	5.1	3.3e-07	4.1	5e-05	4.2	2.3e-05	2	0.045	1.8	0.065	0.44	0.66	2.1	0.036	2.6	0.0093	2	0.04	5.6	5.6	1.8	5.1	4.1	4.2	2	1.8	0.44	2.1	2.6	2	5.6	5.6	1.8	5.1	4.1	4.2	2	1.8	0.44
GO:0006464	P	protein modification process	1012		9.4	0	9.1	0	3.1	0.0022	7.3	2.2e-13	7.7	1.5e-14	9.2	0	4	7.5e-05	5.7	1.1e-08	2.1	0.04	1.7	0.081	2.2	0.026	5.2	2.5e-07	9.4	9.1	3.1	7.3	7.7	9.2	4	5.7	2.1	1.7	2.2	5.2	9.4	9.1	3.1	7.3	7.7	9.2	4	5.7	2.1
GO:0051258	P	protein polymerization	18		-3.2	0.0016	-3.2	0.0015	-0.51	0.61	-1.6	0.12	-2.1	0.037	-2.1	0.032	-1.4	0.16	-4.6	4.2e-06	0.24	0.81	-1.3	0.19	-0.079	0.94	-0.24	0.81	-3.2	-3.2	-0.51	-1.6	-2.1	-2.1	-1.4	-4.6	0.24	-1.3	-0.079	-0.24	-3.2	-3.2	-0.51	-1.6	-2.1	-2.1	-1.4	-4.6	0.24
GO:0004674	F	protein serine/threonine kinase activity	16		1.4	0.15	2.3	0.022	2.3	0.02	2.3	0.023	2.2	0.027	3.2	0.0016	1.8	0.08	2.2	0.025	4.4	9.1e-06	0.32	0.75	-0.56	0.57	3.4	0.00064	1.4	2.3	2.3	2.3	2.2	3.2	1.8	2.2	4.4	0.32	-0.56	3.4	1.4	2.3	2.3	2.3	2.2	3.2	1.8	2.2	4.4
GO:0006605	P	protein targeting	15		0.077	0.94	-0.48	0.63	0.66	0.51	0.75	0.45	0.27	0.79	-0.073	0.94	0.11	0.92	0.025	0.98	0.22	0.82	0.32	0.75	0.37	0.71	-0.22	0.82	0.077	-0.48	0.66	0.75	0.27	-0.073	0.11	0.025	0.22	0.32	0.37	-0.22	0.077	-0.48	0.66	0.75	0.27	-0.073	0.11	0.025	0.22
GO:0006612	P	protein targeting to membrane	10		-0.095	0.92	-0.86	0.39	0.16	0.87	-0.088	0.93	-0.14	0.89	-0.62	0.53	0.086	0.93	-0.35	0.73	0.18	0.86	0.095	0.92	0.3	0.76	-0.18	0.86	-0.095	-0.86	0.16	-0.088	-0.14	-0.62	0.086	-0.35	0.18	0.095	0.3	-0.18	-0.095	-0.86	0.16	-0.088	-0.14	-0.62	0.086	-0.35	0.18
GO:0015031	P	protein transport	91		2.9	0.0036	0.13	0.9	1	0.3	0.72	0.47	-0.32	0.75	-0.66	0.51	1.8	0.074	1.6	0.12	0.55	0.58	1.6	0.1	0.92	0.36	-0.24	0.81	2.9	0.13	1	0.72	-0.32	-0.66	1.8	1.6	0.55	1.6	0.92	-0.24	2.9	0.13	1	0.72	-0.32	-0.66	1.8	1.6	0.55
GO:0008138	F	protein tyrosine/serine/threonine phosphatase activity	10		0.8	0.43	0.88	0.38	-0.036	0.97	-0.64	0.52	-0.11	0.92	-0.4	0.69	0.53	0.59	0.14	0.89	-0.73	0.47	0.6	0.55	0.3	0.76	-0.18	0.86	0.8	0.88	-0.036	-0.64	-0.11	-0.4	0.53	0.14	-0.73	0.6	0.3	-0.18	0.8	0.88	-0.036	-0.64	-0.11	-0.4	0.53	0.14	-0.73
GO:0016567	P	protein ubiquitination	57		5.6	2e-08	5.6	1.7e-08	1.8	0.067	5.3	1.5e-07	4.2	3e-05	4.3	1.8e-05	2	0.043	1.9	0.061	0.43	0.66	2.1	0.036	2.6	0.009	2.1	0.038	5.6	5.6	1.8	5.3	4.2	4.3	2	1.9	0.43	2.1	2.6	2.1	5.6	5.6	1.8	5.3	4.2	4.3	2	1.9	0.43
GO:0005578	C	proteinaceous extracellular matrix	13		-1.3	0.19	-0.83	0.41	-0.41	0.68	-0.011	0.99	-1.2	0.23	-0.97	0.33	-1.8	0.067	-0.79	0.43	-0.49	0.63	-0.14	0.89	-0.61	0.54	0.44	0.66	-1.3	-0.83	-0.41	-0.011	-1.2	-0.97	-1.8	-0.79	-0.49	-0.14	-0.61	0.44	-1.3	-0.83	-0.41	-0.011	-1.2	-0.97	-1.8	-0.79	-0.49
GO:0006508	P	proteolysis	295		-0.36	0.72	-0.86	0.39	-0.64	0.52	-1.6	0.11	-2.1	0.04	-1.1	0.29	0.48	0.63	0.11	0.92	-0.14	0.89	-1.4	0.16	0.29	0.77	-0.7	0.49	-0.36	-0.86	-0.64	-1.6	-2.1	-1.1	0.48	0.11	-0.14	-1.4	0.29	-0.7	-0.36	-0.86	-0.64	-1.6	-2.1	-1.1	0.48	0.11	-0.14
GO:0051603	P	proteolysis involved in cellular protein catabolic process	54		3.8	0.00013	1.7	0.082	0.83	0.41	1	0.31	-0.15	0.88	0.82	0.41	2.7	0.006	2.5	0.012	0.14	0.89	1.4	0.17	0.71	0.48	-0.54	0.59	3.8	1.7	0.83	1	-0.15	0.82	2.7	2.5	0.14	1.4	0.71	-0.54	3.8	1.7	0.83	1	-0.15	0.82	2.7	2.5	0.14
GO:0015992	P	proton transport	32		-1.6	0.12	-0.85	0.39	-1.9	0.052	-0.3	0.76	-1.8	0.075	-1.1	0.28	-1.1	0.29	-0.17	0.87	0.49	0.62	0.16	0.87	1.4	0.17	-0.33	0.74	-1.6	-0.85	-1.9	-0.3	-1.8	-1.1	-1.1	-0.17	0.49	0.16	1.4	-0.33	-1.6	-0.85	-1.9	-0.3	-1.8	-1.1	-1.1	-0.17	0.49
GO:0045259	C	proton-transporting ATP synthase complex	14		-1.3	0.2	-0.085	0.93	-2.1	0.038	-0.2	0.84	-0.57	0.57	-0.33	0.74	-0.32	0.75	0.28	0.78	0.22	0.83	0.71	0.48	0.36	0.72	-0.22	0.83	-1.3	-0.085	-2.1	-0.2	-0.57	-0.33	-0.32	0.28	0.22	0.71	0.36	-0.22	-1.3	-0.085	-2.1	-0.2	-0.57	-0.33	-0.32	0.28	0.22
GO:0016469	C	proton-transporting two-sector ATPase complex	26		-1.4	0.16	-0.65	0.51	-2.2	0.026	-0.39	0.7	-1.5	0.13	-1.1	0.29	-0.65	0.52	-0.054	0.96	0.48	0.63	-0.039	0.97	1.4	0.16	-0.29	0.77	-1.4	-0.65	-2.2	-0.39	-1.5	-1.1	-0.65	-0.054	0.48	-0.039	1.4	-0.29	-1.4	-0.65	-2.2	-0.39	-1.5	-1.1	-0.65	-0.054	0.48
GO:0033177	C	proton-transporting two-sector ATPase complex, proton-transporting domain	17		-0.69	0.49	-0.094	0.93	-1.5	0.13	0.007	0.99	-0.86	0.39	-0.67	0.51	0.55	0.58	-0.16	0.87	0.97	0.33	0.78	0.44	1.5	0.13	-0.24	0.81	-0.69	-0.094	-1.5	0.007	-0.86	-0.67	0.55	-0.16	0.97	0.78	1.5	-0.24	-0.69	-0.094	-1.5	0.007	-0.86	-0.67	0.55	-0.16	0.97
GO:0070035	F	purine NTP-dependent helicase activity	59		2.8	0.0045	0.45	0.65	2.1	0.04	-0.97	0.33	-1.4	0.15	-0.26	0.79	3	0.0026	3.9	0.00011	0.82	0.41	2.8	0.0051	2.4	0.016	0.54	0.59	2.8	0.45	2.1	-0.97	-1.4	-0.26	3	3.9	0.82	2.8	2.4	0.54	2.8	0.45	2.1	-0.97	-1.4	-0.26	3	3.9	0.82
GO:0001883	F	purine nucleoside binding	1602		9.4	0	6.8	1e-11	2.9	0.0037	3.8	0.00016	5	5.7e-07	7.7	1.5e-14	5.2	1.9e-07	7.7	1.8e-14	2.1	0.032	2	0.044	1.8	0.079	3.3	0.00096	9.4	6.8	2.9	3.8	5	7.7	5.2	7.7	2.1	2	1.8	3.3	9.4	6.8	2.9	3.8	5	7.7	5.2	7.7	2.1
GO:0042278	P	purine nucleoside metabolic process	20		0.3	0.76	-0.2	0.84	0.3	0.76	-0.16	0.87	-0.21	0.83	0.33	0.74	-0.64	0.52	-1.4	0.17	0.26	0.8	0.84	0.4	-0.1	0.92	0.13	0.89	0.3	-0.2	0.3	-0.16	-0.21	0.33	-0.64	-1.4	0.26	0.84	-0.1	0.13	0.3	-0.2	0.3	-0.16	-0.21	0.33	-0.64	-1.4	0.26
GO:0009145	P	purine nucleoside triphosphate biosynthetic process	20		-2	0.043	-0.57	0.57	-1.7	0.096	-0.52	0.6	-0.95	0.34	-0.56	0.57	-0.86	0.39	0.085	0.93	0.26	0.8	0.84	0.4	0.43	0.67	-0.26	0.8	-2	-0.57	-1.7	-0.52	-0.95	-0.56	-0.86	0.085	0.26	0.84	0.43	-0.26	-2	-0.57	-1.7	-0.52	-0.95	-0.56	-0.86	0.085	0.26
GO:0009146	P	purine nucleoside triphosphate catabolic process	19		-2.9	0.0035	-3.1	0.002	-0.48	0.63	-1.5	0.12	-2.1	0.04	-2.1	0.035	-1.4	0.17	-4.5	6.6e-06	0.25	0.8	-1.2	0.22	-0.054	0.96	-0.25	0.8	-2.9	-3.1	-0.48	-1.5	-2.1	-2.1	-1.4	-4.5	0.25	-1.2	-0.054	-0.25	-2.9	-3.1	-0.48	-1.5	-2.1	-2.1	-1.4	-4.5	0.25
GO:0009144	P	purine nucleoside triphosphate metabolic process	39		-3.5	0.00049	-2.6	0.01	-1.5	0.13	-1.4	0.15	-2.1	0.035	-1.9	0.061	-1.6	0.12	-3.1	0.002	0.36	0.72	-0.26	0.8	0.27	0.79	-0.36	0.72	-3.5	-2.6	-1.5	-1.4	-2.1	-1.9	-1.6	-3.1	0.36	-0.26	0.27	-0.36	-3.5	-2.6	-1.5	-1.4	-2.1	-1.9	-1.6	-3.1	0.36
GO:0017076	F	purine nucleotide binding	1744		9.2	0	6.3	2.2e-10	3.1	0.0022	3.7	0.00026	4.4	9e-06	7.2	8.2e-13	5.3	1.1e-07	7.5	7.2e-14	2.4	0.018	2.2	0.025	2.1	0.039	3.1	0.0018	9.2	6.3	3.1	3.7	4.4	7.2	5.3	7.5	2.4	2.2	2.1	3.1	9.2	6.3	3.1	3.7	4.4	7.2	5.3	7.5	2.4
GO:0006164	P	purine nucleotide biosynthetic process	30		-1.2	0.24	-0.67	0.51	-1.3	0.21	-0.67	0.5	-1.3	0.19	-0.94	0.35	-0.71	0.48	-0.13	0.9	0.32	0.75	1	0.3	0.53	0.6	-0.32	0.75	-1.2	-0.67	-1.3	-0.67	-1.3	-0.94	-0.71	-0.13	0.32	1	0.53	-0.32	-1.2	-0.67	-1.3	-0.67	-1.3	-0.94	-0.71	-0.13	0.32
GO:0006195	P	purine nucleotide catabolic process	19		-2.9	0.0035	-3.1	0.002	-0.48	0.63	-1.5	0.12	-2.1	0.04	-2.1	0.035	-1.4	0.17	-4.5	6.6e-06	0.25	0.8	-1.2	0.22	-0.054	0.96	-0.25	0.8	-2.9	-3.1	-0.48	-1.5	-2.1	-2.1	-1.4	-4.5	0.25	-1.2	-0.054	-0.25	-2.9	-3.1	-0.48	-1.5	-2.1	-2.1	-1.4	-4.5	0.25
GO:0006163	P	purine nucleotide metabolic process	49		-2.7	0.0062	-2.4	0.014	-1.3	0.2	-1.5	0.14	-2.3	0.021	-2	0.041	-1.4	0.16	-2.9	0.0036	0.4	0.69	0.041	0.97	0.38	0.71	-0.4	0.69	-2.7	-2.4	-1.3	-1.5	-2.3	-2	-1.4	-2.9	0.4	0.041	0.38	-0.4	-2.7	-2.4	-1.3	-1.5	-2.3	-2	-1.4	-2.9	0.4
GO:0046128	P	purine ribonucleoside metabolic process	20		0.3	0.76	-0.2	0.84	0.3	0.76	-0.16	0.87	-0.21	0.83	0.33	0.74	-0.64	0.52	-1.4	0.17	0.26	0.8	0.84	0.4	-0.1	0.92	0.13	0.89	0.3	-0.2	0.3	-0.16	-0.21	0.33	-0.64	-1.4	0.26	0.84	-0.1	0.13	0.3	-0.2	0.3	-0.16	-0.21	0.33	-0.64	-1.4	0.26
GO:0009206	P	purine ribonucleoside triphosphate biosynthetic process	20		-2	0.043	-0.57	0.57	-1.7	0.096	-0.52	0.6	-0.95	0.34	-0.56	0.57	-0.86	0.39	0.085	0.93	0.26	0.8	0.84	0.4	0.43	0.67	-0.26	0.8	-2	-0.57	-1.7	-0.52	-0.95	-0.56	-0.86	0.085	0.26	0.84	0.43	-0.26	-2	-0.57	-1.7	-0.52	-0.95	-0.56	-0.86	0.085	0.26
GO:0009207	P	purine ribonucleoside triphosphate catabolic process	19		-2.9	0.0035	-3.1	0.002	-0.48	0.63	-1.5	0.12	-2.1	0.04	-2.1	0.035	-1.4	0.17	-4.5	6.6e-06	0.25	0.8	-1.2	0.22	-0.054	0.96	-0.25	0.8	-2.9	-3.1	-0.48	-1.5	-2.1	-2.1	-1.4	-4.5	0.25	-1.2	-0.054	-0.25	-2.9	-3.1	-0.48	-1.5	-2.1	-2.1	-1.4	-4.5	0.25
GO:0009205	P	purine ribonucleoside triphosphate metabolic process	39		-3.5	0.00049	-2.6	0.01	-1.5	0.13	-1.4	0.15	-2.1	0.035	-1.9	0.061	-1.6	0.12	-3.1	0.002	0.36	0.72	-0.26	0.8	0.27	0.79	-0.36	0.72	-3.5	-2.6	-1.5	-1.4	-2.1	-1.9	-1.6	-3.1	0.36	-0.26	0.27	-0.36	-3.5	-2.6	-1.5	-1.4	-2.1	-1.9	-1.6	-3.1	0.36
GO:0032555	F	purine ribonucleotide binding	1620		9.5	0	7.1	1.4e-12	3.6	0.00035	3.9	8.5e-05	4.6	3.4e-06	7.5	8.4e-14	6	1.8e-09	8.2	2.2e-16	2.6	0.011	3	0.0023	3.3	0.0011	3.4	0.00073	9.5	7.1	3.6	3.9	4.6	7.5	6	8.2	2.6	3	3.3	3.4	9.5	7.1	3.6	3.9	4.6	7.5	6	8.2	2.6
GO:0009152	P	purine ribonucleotide biosynthetic process	29		-1.2	0.23	-0.67	0.5	-1.3	0.19	-0.76	0.45	-1.3	0.19	-0.94	0.35	-0.72	0.47	-0.11	0.91	0.31	0.76	1	0.31	0.52	0.6	-0.31	0.76	-1.2	-0.67	-1.3	-0.76	-1.3	-0.94	-0.72	-0.11	0.31	1	0.52	-0.31	-1.2	-0.67	-1.3	-0.76	-1.3	-0.94	-0.72	-0.11	0.31
GO:0009154	P	purine ribonucleotide catabolic process	19		-2.9	0.0035	-3.1	0.002	-0.48	0.63	-1.5	0.12	-2.1	0.04	-2.1	0.035	-1.4	0.17	-4.5	6.6e-06	0.25	0.8	-1.2	0.22	-0.054	0.96	-0.25	0.8	-2.9	-3.1	-0.48	-1.5	-2.1	-2.1	-1.4	-4.5	0.25	-1.2	-0.054	-0.25	-2.9	-3.1	-0.48	-1.5	-2.1	-2.1	-1.4	-4.5	0.25
GO:0009150	P	purine ribonucleotide metabolic process	48		-2.8	0.0054	-2.5	0.014	-1.3	0.19	-1.6	0.12	-2.3	0.021	-2.1	0.04	-1.4	0.16	-2.9	0.0035	0.4	0.69	0.014	0.99	0.37	0.71	-0.4	0.69	-2.8	-2.5	-1.3	-1.6	-2.3	-2.1	-1.4	-2.9	0.4	0.014	0.37	-0.4	-2.8	-2.5	-1.3	-1.6	-2.3	-2.1	-1.4	-2.9	0.4
GO:0019362	P	pyridine nucleotide metabolic process	26		0.75	0.45	0.61	0.54	-0.12	0.9	0.52	0.61	0.48	0.63	-0.15	0.88	0.58	0.56	0.26	0.8	0.29	0.77	-0.13	0.9	0.058	0.95	-0.29	0.77	0.75	0.61	-0.12	0.52	0.48	-0.15	0.58	0.26	0.29	-0.13	0.058	-0.29	0.75	0.61	-0.12	0.52	0.48	-0.15	0.58	0.26	0.29
GO:0030170	F	pyridoxal phosphate binding	51		3.6	0.00036	1.5	0.13	-0.38	0.71	2.3	0.023	1.4	0.17	-0.055	0.96	-1.2	0.23	-1.2	0.25	0.41	0.68	-0.97	0.33	-2.7	0.0078	0.22	0.82	3.6	1.5	-0.38	2.3	1.4	-0.055	-1.2	-1.2	0.41	-0.97	-2.7	0.22	3.6	1.5	-0.38	2.3	1.4	-0.055	-1.2	-1.2	0.41
GO:0006221	P	pyrimidine nucleotide biosynthetic process	13		0.4	0.69	0.066	0.95	1.1	0.26	-0.45	0.65	0.47	0.64	0.58	0.56	0.55	0.58	0.054	0.96	0.79	0.43	0.049	0.96	0.35	0.73	-0.21	0.84	0.4	0.066	1.1	-0.45	0.47	0.58	0.55	0.054	0.79	0.049	0.35	-0.21	0.4	0.066	1.1	-0.45	0.47	0.58	0.55	0.054	0.79
GO:0006220	P	pyrimidine nucleotide metabolic process	14		0.42	0.68	0.058	0.95	1.1	0.28	0.081	0.94	0.42	0.67	0.54	0.59	0.54	0.59	0.023	0.98	0.78	0.43	0.098	0.92	0.36	0.72	-0.22	0.83	0.42	0.058	1.1	0.081	0.42	0.54	0.54	0.023	0.78	0.098	0.36	-0.22	0.42	0.058	1.1	0.081	0.42	0.54	0.54	0.023	0.78
GO:0016462	F	pyrophosphatase activity	346		4.2	2.4e-05	1.6	0.11	2.3	0.019	-0.17	0.87	-1	0.31	1.2	0.24	4.3	2.1e-05	5.5	3.3e-08	1.7	0.092	1.4	0.15	1.3	0.2	0.72	0.47	4.2	1.6	2.3	-0.17	-1	1.2	4.3	5.5	1.7	1.4	1.3	0.72	4.2	1.6	2.3	-0.17	-1	1.2	4.3	5.5	1.7
GO:0005097	F	Rab GTPase activator activity	10		1.7	0.085	-0.38	0.71	0.14	0.89	0.41	0.68	0.32	0.75	0.25	0.8	0.46	0.65	0.74	0.46	0.18	0.86	0.6	0.55	0.3	0.76	-0.18	0.86	1.7	-0.38	0.14	0.41	0.32	0.25	0.46	0.74	0.18	0.6	0.3	-0.18	1.7	-0.38	0.14	0.41	0.32	0.25	0.46	0.74	0.18
GO:0005099	F	Ras GTPase activator activity	10		1.7	0.085	-0.38	0.71	0.14	0.89	0.41	0.68	0.32	0.75	0.25	0.8	0.46	0.65	0.74	0.46	0.18	0.86	0.6	0.55	0.3	0.76	-0.18	0.86	1.7	-0.38	0.14	0.41	0.32	0.25	0.46	0.74	0.18	0.6	0.3	-0.18	1.7	-0.38	0.14	0.41	0.32	0.25	0.46	0.74	0.18
GO:0005088	F	Ras guanyl-nucleotide exchange factor activity	10		-2.2	0.025	-2	0.041	-0.89	0.37	-3	0.0026	-3.2	0.0012	-1.6	0.12	-0.77	0.44	-1.4	0.15	0.18	0.86	0.085	0.93	0.3	0.76	-0.18	0.86	-2.2	-2	-0.89	-3	-3.2	-1.6	-0.77	-1.4	0.18	0.085	0.3	-0.18	-2.2	-2	-0.89	-3	-3.2	-1.6	-0.77	-1.4	0.18
GO:0007265	P	Ras protein signal transduction	15		2.5	0.013	0.79	0.43	0.71	0.48	0.51	0.61	0.33	0.74	0.24	0.81	0.97	0.33	2.2	0.03	0.22	0.82	0.73	0.47	0.37	0.71	-0.22	0.82	2.5	0.79	0.71	0.51	0.33	0.24	0.97	2.2	0.22	0.73	0.37	-0.22	2.5	0.79	0.71	0.51	0.33	0.24	0.97	2.2	0.22
GO:0004872	F	receptor activity	10		1.6	0.11	2	0.045	1.5	0.12	2.8	0.0054	3.2	0.0013	3.6	0.00033	0.58	0.56	-0.35	0.73	0.18	0.86	1.5	0.14	0.99	0.32	3.1	0.0022	1.6	2	1.5	2.8	3.2	3.6	0.58	-0.35	0.18	1.5	0.99	3.1	1.6	2	1.5	2.8	3.2	3.6	0.58	-0.35	0.18
GO:0048544	P	recognition of pollen	70		5.2	2e-07	6.5	6e-11	3.3	0.00082	6.9	5.9e-12	7.2	4.2e-13	7.4	1.2e-13	2.6	0.0092	3.6	0.00037	0.48	0.63	1.4	0.17	0.58	0.56	3.7	0.00023	5.2	6.5	3.3	6.9	7.2	7.4	2.6	3.6	0.48	1.4	0.58	3.7	5.2	6.5	3.3	6.9	7.2	7.4	2.6	3.6	0.48
GO:0050789	P	regulation of biological process	975		2.4	0.016	4.5	5.9e-06	2	0.042	1.9	0.055	3.9	9.4e-05	2.7	0.007	3.8	0.00015	3.9	0.00011	1.2	0.24	2.5	0.014	2.1	0.036	3.6	0.00029	2.4	4.5	2	1.9	3.9	2.7	3.8	3.9	1.2	2.5	2.1	3.6	2.4	4.5	2	1.9	3.9	2.7	3.8	3.9	1.2
GO:0065008	P	regulation of biological quality	145		-2.8	0.0047	-0.87	0.38	-0.72	0.47	-2	0.05	-1.5	0.12	-1.4	0.18	0.029	0.98	-0.35	0.73	-1.2	0.23	0.36	0.72	1.3	0.21	-0.67	0.5	-2.8	-0.87	-0.72	-2	-1.5	-1.4	0.029	-0.35	-1.2	0.36	1.3	-0.67	-2.8	-0.87	-0.72	-2	-1.5	-1.4	0.029	-0.35	-1.2
GO:0009889	P	regulation of biosynthetic process	648		2.5	0.012	4.5	7.2e-06	2.3	0.024	2	0.048	4.8	1.7e-06	3	0.0023	3.9	8.4e-05	3.7	0.00018	1.4	0.16	1.7	0.095	1.1	0.27	4.8	2e-06	2.5	4.5	2.3	2	4.8	3	3.9	3.7	1.4	1.7	1.1	4.8	2.5	4.5	2.3	2	4.8	3	3.9	3.7	1.4
GO:0050790	P	regulation of catalytic activity	63		-0.28	0.78	-0.8	0.42	-1.8	0.066	-1.2	0.23	-0.84	0.4	-1.8	0.069	0.3	0.76	-0.13	0.9	-1.3	0.21	0.54	0.59	-0.65	0.51	-1.4	0.16	-0.28	-0.8	-1.8	-1.2	-0.84	-1.8	0.3	-0.13	-1.3	0.54	-0.65	-1.4	-0.28	-0.8	-1.8	-1.2	-0.84	-1.8	0.3	-0.13	-1.3
GO:0010646	P	regulation of cell communication	18		1.9	0.054	0.7	0.48	0.68	0.49	0.43	0.66	0.22	0.82	0.16	0.87	0.91	0.36	2.2	0.031	0.24	0.81	0.8	0.42	0.41	0.68	-0.24	0.81	1.9	0.7	0.68	0.43	0.22	0.16	0.91	2.2	0.24	0.8	0.41	-0.24	1.9	0.7	0.68	0.43	0.22	0.16	0.91	2.2	0.24
GO:0031326	P	regulation of cellular biosynthetic process	648		2.5	0.012	4.5	7.2e-06	2.3	0.024	2	0.048	4.8	1.7e-06	3	0.0023	3.9	8.4e-05	3.7	0.00018	1.4	0.16	1.7	0.095	1.1	0.27	4.8	2e-06	2.5	4.5	2.3	2	4.8	3	3.9	3.7	1.4	1.7	1.1	4.8	2.5	4.5	2.3	2	4.8	3	3.9	3.7	1.4
GO:0031323	P	regulation of cellular metabolic process	668		2.5	0.012	4.5	5.5e-06	2.3	0.024	2	0.046	4.7	2.1e-06	3	0.0027	4.1	4.9e-05	3.8	0.00013	1.4	0.15	1.7	0.086	1.1	0.27	4.7	2.6e-06	2.5	4.5	2.3	2	4.7	3	4.1	3.8	1.4	1.7	1.1	4.7	2.5	4.5	2.3	2	4.7	3	4.1	3.8	1.4
GO:0050794	P	regulation of cellular process	966		2.3	0.019	4.5	5.9e-06	2	0.043	1.9	0.059	4	7.3e-05	2.6	0.0083	3.7	0.00021	3.8	0.00016	1.2	0.24	2.4	0.016	2.1	0.038	3.7	0.00025	2.3	4.5	2	1.9	4	2.6	3.7	3.8	1.2	2.4	2.1	3.7	2.3	4.5	2	1.9	4	2.6	3.7	3.8	1.2
GO:0010468	P	regulation of gene expression	654		2.6	0.0087	4.5	7e-06	2.3	0.024	1.9	0.053	4.7	3.2e-06	3.1	0.0018	4	5.6e-05	3.9	0.0001	1.4	0.16	1.7	0.088	1.1	0.26	4.7	2.4e-06	2.6	4.5	2.3	1.9	4.7	3.1	4	3.9	1.4	1.7	1.1	4.7	2.6	4.5	2.3	1.9	4.7	3.1	4	3.9	1.4
GO:0043087	P	regulation of GTPase activity	13		2.4	0.018	0.86	0.39	0.73	0.46	0.38	0.7	0.41	0.68	0.31	0.76	1	0.3	2.4	0.017	0.21	0.84	0.68	0.5	0.35	0.73	-0.21	0.84	2.4	0.86	0.73	0.38	0.41	0.31	1	2.4	0.21	0.68	0.35	-0.21	2.4	0.86	0.73	0.38	0.41	0.31	1	2.4	0.21
GO:0051336	P	regulation of hydrolase activity	15		1.8	0.071	0.79	0.43	0.71	0.48	0.33	0.74	0.33	0.74	0.24	0.81	0.97	0.33	2.2	0.03	0.22	0.82	0.73	0.47	0.37	0.71	-0.22	0.82	1.8	0.79	0.71	0.33	0.33	0.24	0.97	2.2	0.22	0.73	0.37	-0.22	1.8	0.79	0.71	0.33	0.33	0.24	0.97	2.2	0.22
GO:0043549	P	regulation of kinase activity	11		2.3	0.024	1.4	0.17	1	0.29	0.96	0.34	0.82	0.41	0.23	0.82	2.3	0.021	1.9	0.059	0.24	0.81	0.63	0.53	-0.23	0.82	0.31	0.76	2.3	1.4	1	0.96	0.82	0.23	2.3	1.9	0.24	0.63	-0.23	0.31	2.3	1.4	1	0.96	0.82	0.23	2.3	1.9	0.24
GO:0010556	P	regulation of macromolecule biosynthetic process	648		2.5	0.012	4.5	7.2e-06	2.3	0.024	2	0.048	4.8	1.7e-06	3	0.0023	3.9	8.4e-05	3.7	0.00018	1.4	0.16	1.7	0.095	1.1	0.27	4.8	2e-06	2.5	4.5	2.3	2	4.8	3	3.9	3.7	1.4	1.7	1.1	4.8	2.5	4.5	2.3	2	4.8	3	3.9	3.7	1.4
GO:0060255	P	regulation of macromolecule metabolic process	656		2.6	0.0086	4.5	7.3e-06	2.3	0.024	2	0.045	4.7	2.5e-06	3.1	0.0018	4	5.7e-05	3.9	0.00011	1.4	0.16	1.7	0.086	1.1	0.26	4.7	2.6e-06	2.6	4.5	2.3	2	4.7	3.1	4	3.9	1.4	1.7	1.1	4.7	2.6	4.5	2.3	2	4.7	3.1	4	3.9	1.4
GO:0019222	P	regulation of metabolic process	676		2.6	0.0086	4.5	5.6e-06	2.3	0.023	2	0.042	4.7	3.1e-06	3.1	0.0021	4.1	3.3e-05	4	7.7e-05	1.4	0.15	1.8	0.078	1.1	0.26	4.7	3.3e-06	2.6	4.5	2.3	2	4.7	3.1	4.1	4	1.4	1.8	1.1	4.7	2.6	4.5	2.3	2	4.7	3.1	4.1	4	1.4
GO:0065009	P	regulation of molecular function	64		-0.39	0.7	-0.91	0.36	-1.8	0.069	-1.2	0.23	-0.93	0.35	-1.8	0.069	0.3	0.76	-0.14	0.89	-1.2	0.21	0.56	0.58	-0.63	0.53	-1.4	0.16	-0.39	-0.91	-1.8	-1.2	-0.93	-1.8	0.3	-0.14	-1.2	0.56	-0.63	-1.4	-0.39	-0.91	-1.8	-1.2	-0.93	-1.8	0.3	-0.14	-1.2
GO:0051171	P	regulation of nitrogen compound metabolic process	646		2.6	0.01	4.5	6.9e-06	2.2	0.028	2	0.046	4.8	1.6e-06	3.1	0.0022	3.9	8.2e-05	3.8	0.00017	1.4	0.16	1.7	0.097	1.1	0.27	4.8	1.9e-06	2.6	4.5	2.2	2	4.8	3.1	3.9	3.8	1.4	1.7	1.1	4.8	2.6	4.5	2.2	2	4.8	3.1	3.9	3.8	1.4
GO:0019219	P	regulation of nucleobase, nucleoside, nucleotide and nucleic acid metabolic process	646		2.6	0.01	4.5	6.9e-06	2.2	0.028	2	0.046	4.8	1.6e-06	3.1	0.0022	3.9	8.2e-05	3.8	0.00017	1.4	0.16	1.7	0.097	1.1	0.27	4.8	1.9e-06	2.6	4.5	2.2	2	4.8	3.1	3.9	3.8	1.4	1.7	1.1	4.8	2.6	4.5	2.2	2	4.8	3.1	3.9	3.8	1.4
GO:0019220	P	regulation of phosphate metabolic process	13		1.6	0.1	1.3	0.21	0.99	0.32	0.86	0.39	0.7	0.49	0.16	0.87	2.1	0.033	1.7	0.093	0.25	0.8	0.68	0.5	-0.16	0.87	0.25	0.8	1.6	1.3	0.99	0.86	0.7	0.16	2.1	1.7	0.25	0.68	-0.16	0.25	1.6	1.3	0.99	0.86	0.7	0.16	2.1	1.7	0.25
GO:0051174	P	regulation of phosphorus metabolic process	13		1.6	0.1	1.3	0.21	0.99	0.32	0.86	0.39	0.7	0.49	0.16	0.87	2.1	0.033	1.7	0.093	0.25	0.8	0.68	0.5	-0.16	0.87	0.25	0.8	1.6	1.3	0.99	0.86	0.7	0.16	2.1	1.7	0.25	0.68	-0.16	0.25	1.6	1.3	0.99	0.86	0.7	0.16	2.1	1.7	0.25
GO:0042325	P	regulation of phosphorylation	11		2.3	0.024	1.4	0.17	1	0.29	0.96	0.34	0.82	0.41	0.23	0.82	2.3	0.021	1.9	0.059	0.24	0.81	0.63	0.53	-0.23	0.82	0.31	0.76	2.3	1.4	1	0.96	0.82	0.23	2.3	1.9	0.24	0.63	-0.23	0.31	2.3	1.4	1	0.96	0.82	0.23	2.3	1.9	0.24
GO:0080090	P	regulation of primary metabolic process	649		2.5	0.012	4.5	7.3e-06	2.3	0.024	2	0.047	4.8	1.8e-06	3	0.0024	3.9	8.4e-05	3.7	0.00018	1.4	0.16	1.7	0.094	1.1	0.27	4.7	2.1e-06	2.5	4.5	2.3	2	4.8	3	3.9	3.7	1.4	1.7	1.1	4.7	2.5	4.5	2.3	2	4.8	3	3.9	3.7	1.4
GO:0045859	P	regulation of protein kinase activity	11		2.3	0.024	1.4	0.17	1	0.29	0.96	0.34	0.82	0.41	0.23	0.82	2.3	0.021	1.9	0.059	0.24	0.81	0.63	0.53	-0.23	0.82	0.31	0.76	2.3	1.4	1	0.96	0.82	0.23	2.3	1.9	0.24	0.63	-0.23	0.31	2.3	1.4	1	0.96	0.82	0.23	2.3	1.9	0.24
GO:0032318	P	regulation of Ras GTPase activity	13		2.4	0.018	0.86	0.39	0.73	0.46	0.38	0.7	0.41	0.68	0.31	0.76	1	0.3	2.4	0.017	0.21	0.84	0.68	0.5	0.35	0.73	-0.21	0.84	2.4	0.86	0.73	0.38	0.41	0.31	1	2.4	0.21	0.68	0.35	-0.21	2.4	0.86	0.73	0.38	0.41	0.31	1	2.4	0.21
GO:0046578	P	regulation of Ras protein signal transduction	15		2.5	0.013	0.79	0.43	0.71	0.48	0.51	0.61	0.33	0.74	0.24	0.81	0.97	0.33	2.2	0.03	0.22	0.82	0.73	0.47	0.37	0.71	-0.22	0.82	2.5	0.79	0.71	0.51	0.33	0.24	0.97	2.2	0.22	0.73	0.37	-0.22	2.5	0.79	0.71	0.51	0.33	0.24	0.97	2.2	0.22
GO:0051252	P	regulation of RNA metabolic process	642		2.6	0.0092	4.6	5.4e-06	2.2	0.028	1.9	0.056	4.8	1.6e-06	3.1	0.0021	3.9	8e-05	3.8	0.00015	1.4	0.17	1.6	0.1	1.1	0.27	4.8	1.7e-06	2.6	4.6	2.2	1.9	4.8	3.1	3.9	3.8	1.4	1.6	1.1	4.8	2.6	4.6	2.2	1.9	4.8	3.1	3.9	3.8	1.4
GO:0009966	P	regulation of signal transduction	18		1.9	0.054	0.7	0.48	0.68	0.49	0.43	0.66	0.22	0.82	0.16	0.87	0.91	0.36	2.2	0.031	0.24	0.81	0.8	0.42	0.41	0.68	-0.24	0.81	1.9	0.7	0.68	0.43	0.22	0.16	0.91	2.2	0.24	0.8	0.41	-0.24	1.9	0.7	0.68	0.43	0.22	0.16	0.91	2.2	0.24
GO:0023051	P	regulation of signaling process	18		1.9	0.054	0.7	0.48	0.68	0.49	0.43	0.66	0.22	0.82	0.16	0.87	0.91	0.36	2.2	0.031	0.24	0.81	0.8	0.42	0.41	0.68	-0.24	0.81	1.9	0.7	0.68	0.43	0.22	0.16	0.91	2.2	0.24	0.8	0.41	-0.24	1.9	0.7	0.68	0.43	0.22	0.16	0.91	2.2	0.24
GO:0051056	P	regulation of small GTPase mediated signal transduction	15		2.5	0.013	0.79	0.43	0.71	0.48	0.51	0.61	0.33	0.74	0.24	0.81	0.97	0.33	2.2	0.03	0.22	0.82	0.73	0.47	0.37	0.71	-0.22	0.82	2.5	0.79	0.71	0.51	0.33	0.24	0.97	2.2	0.22	0.73	0.37	-0.22	2.5	0.79	0.71	0.51	0.33	0.24	0.97	2.2	0.22
GO:0045449	P	regulation of transcription	643		2.6	0.01	4.5	6.5e-06	2.2	0.028	1.9	0.057	4.8	1.9e-06	3.1	0.0021	3.9	8e-05	3.8	0.00015	1.4	0.16	1.6	0.1	1.1	0.27	4.8	1.8e-06	2.6	4.5	2.2	1.9	4.8	3.1	3.9	3.8	1.4	1.6	1.1	4.8	2.6	4.5	2.2	1.9	4.8	3.1	3.9	3.8	1.4
GO:0006355	P	regulation of transcription, DNA-dependent	642		2.6	0.0092	4.6	5.4e-06	2.2	0.028	1.9	0.056	4.8	1.6e-06	3.1	0.0021	3.9	8e-05	3.8	0.00015	1.4	0.17	1.6	0.1	1.1	0.27	4.8	1.7e-06	2.6	4.6	2.2	1.9	4.8	3.1	3.9	3.8	1.4	1.6	1.1	4.8	2.6	4.6	2.2	1.9	4.8	3.1	3.9	3.8	1.4
GO:0051338	P	regulation of transferase activity	11		2.3	0.024	1.4	0.17	1	0.29	0.96	0.34	0.82	0.41	0.23	0.82	2.3	0.021	1.9	0.059	0.24	0.81	0.63	0.53	-0.23	0.82	0.31	0.76	2.3	1.4	1	0.96	0.82	0.23	2.3	1.9	0.24	0.63	-0.23	0.31	2.3	1.4	1	0.96	0.82	0.23	2.3	1.9	0.24
GO:0000003	P	reproduction	71		5.3	1.2e-07	6.5	8.3e-11	3.5	0.00056	6.8	8.6e-12	7.2	6.7e-13	7.4	2e-13	2.6	0.0096	3.7	0.00025	0.79	0.43	1.4	0.17	0.59	0.56	3.6	0.00027	5.3	6.5	3.5	6.8	7.2	7.4	2.6	3.7	0.79	1.4	0.59	3.6	5.3	6.5	3.5	6.8	7.2	7.4	2.6	3.7	0.79
GO:0022414	P	reproductive process	71		5.3	1.2e-07	6.5	8.3e-11	3.5	0.00056	6.8	8.6e-12	7.2	6.7e-13	7.4	2e-13	2.6	0.0096	3.7	0.00025	0.79	0.43	1.4	0.17	0.59	0.56	3.6	0.00027	5.3	6.5	3.5	6.8	7.2	7.4	2.6	3.7	0.79	1.4	0.59	3.6	5.3	6.5	3.5	6.8	7.2	7.4	2.6	3.7	0.79
GO:0009607	P	response to biotic stimulus	29		0.88	0.38	0.65	0.51	5.6	2.5e-08	4.2	2.9e-05	4.4	8.7e-06	5.1	3.7e-07	-0.81	0.42	-3.3	0.0011	2.6	0.01	-1.1	0.27	-4.5	7.2e-06	3.8	0.00013	0.88	0.65	5.6	4.2	4.4	5.1	-0.81	-3.3	2.6	-1.1	-4.5	3.8	0.88	0.65	5.6	4.2	4.4	5.1	-0.81	-3.3	2.6
GO:0042221	P	response to chemical stimulus	132		-8.5e-05	1	0.93	0.35	1	0.31	-0.67	0.51	1.9	0.052	-1.1	0.28	-0.41	0.68	-1.2	0.24	1	0.3	-1.3	0.21	-2.6	0.0089	-0.023	0.98	-8.5e-05	0.93	1	-0.67	1.9	-1.1	-0.41	-1.2	1	-1.3	-2.6	-0.023	-8.5e-05	0.93	1	-0.67	1.9	-1.1	-0.41	-1.2	1
GO:0006974	P	response to DNA damage stimulus	65		0.7	0.48	0.24	0.81	-0.23	0.82	-0.36	0.72	-1.2	0.23	0.85	0.4	0.62	0.54	1.4	0.15	0.46	0.64	0.92	0.36	-0.86	0.39	-0.47	0.64	0.7	0.24	-0.23	-0.36	-1.2	0.85	0.62	1.4	0.46	0.92	-0.86	-0.47	0.7	0.24	-0.23	-0.36	-1.2	0.85	0.62	1.4	0.46
GO:0042493	P	response to drug	39		0.3	0.76	0.042	0.97	-0.044	0.97	-1.5	0.14	0.032	0.97	-1.6	0.11	-0.75	0.46	-1.1	0.29	-0.099	0.92	0.9	0.37	-1.7	0.096	-0.36	0.72	0.3	0.042	-0.044	-1.5	0.032	-1.6	-0.75	-1.1	-0.099	0.9	-1.7	-0.36	0.3	0.042	-0.044	-1.5	0.032	-1.6	-0.75	-1.1	-0.099
GO:0009719	P	response to endogenous stimulus	32		-2.1	0.032	-1.9	0.059	-0.7	0.48	-3.6	0.00037	-2.2	0.028	-1.4	0.16	-0.87	0.38	-0.66	0.51	-0.05	0.96	1.1	0.29	-0.021	0.98	-0.13	0.9	-2.1	-1.9	-0.7	-3.6	-2.2	-1.4	-0.87	-0.66	-0.05	1.1	-0.021	-0.13	-2.1	-1.9	-0.7	-3.6	-2.2	-1.4	-0.87	-0.66	-0.05
GO:0009605	P	response to external stimulus	17		0.77	0.44	-0.74	0.46	-0.033	0.97	-0.13	0.9	0.48	0.63	0.76	0.45	-0.055	0.96	0.15	0.88	0.24	0.81	-0.33	0.74	-0.6	0.55	-0.24	0.81	0.77	-0.74	-0.033	-0.13	0.48	0.76	-0.055	0.15	0.24	-0.33	-0.6	-0.24	0.77	-0.74	-0.033	-0.13	0.48	0.76	-0.055	0.15	0.24
GO:0009725	P	response to hormone stimulus	32		-2.1	0.032	-1.9	0.059	-0.7	0.48	-3.6	0.00037	-2.2	0.028	-1.4	0.16	-0.87	0.38	-0.66	0.51	-0.05	0.96	1.1	0.29	-0.021	0.98	-0.13	0.9	-2.1	-1.9	-0.7	-3.6	-2.2	-1.4	-0.87	-0.66	-0.05	1.1	-0.021	-0.13	-2.1	-1.9	-0.7	-3.6	-2.2	-1.4	-0.87	-0.66	-0.05
GO:0010033	P	response to organic substance	35		-2	0.047	-1.8	0.07	-0.64	0.52	-3.3	0.0011	-2.2	0.031	-1.5	0.13	-0.82	0.41	-0.69	0.49	-0.019	0.98	1.1	0.26	0.028	0.98	-0.15	0.88	-2	-1.8	-0.64	-3.3	-2.2	-1.5	-0.82	-0.69	-0.019	1.1	0.028	-0.15	-2	-1.8	-0.64	-3.3	-2.2	-1.5	-0.82	-0.69	-0.019
GO:0006979	P	response to oxidative stress	55		1.2	0.24	2.7	0.0063	2.1	0.035	3	0.003	4.7	2.3e-06	0.93	0.35	0.64	0.52	-0.32	0.75	1.7	0.096	-3.7	0.00024	-2.7	0.0067	0.42	0.68	1.2	2.7	2.1	3	4.7	0.93	0.64	-0.32	1.7	-3.7	-2.7	0.42	1.2	2.7	2.1	3	4.7	0.93	0.64	-0.32	1.7
GO:0050896	P	response to stimulus	297		1.1	0.26	1.2	0.24	3.5	0.0004	1.7	0.091	2.6	0.0082	2.4	0.018	0.86	0.39	0.35	0.73	1.8	0.079	0.045	0.96	-3.4	0.00059	1.5	0.12	1.1	1.2	3.5	1.7	2.6	2.4	0.86	0.35	1.8	0.045	-3.4	1.5	1.1	1.2	3.5	1.7	2.6	2.4	0.86	0.35	1.8
GO:0006950	P	response to stress	214		2.1	0.034	2.3	0.02	4.7	2.3e-06	4.5	8.5e-06	4.4	1.3e-05	4.3	1.6e-05	1.9	0.061	1.4	0.17	2.1	0.037	-0.9	0.37	-3.4	0.00065	2.1	0.038	2.1	2.3	4.7	4.5	4.4	4.3	1.9	1.4	2.1	-0.9	-3.4	2.1	2.1	2.3	4.7	4.5	4.4	4.3	1.9	1.4	2.1
GO:0005089	F	Rho guanyl-nucleotide exchange factor activity	10		-2.2	0.025	-2	0.041	-0.89	0.37	-3	0.0026	-3.2	0.0012	-1.6	0.12	-0.77	0.44	-1.4	0.15	0.18	0.86	0.085	0.93	0.3	0.76	-0.18	0.86	-2.2	-2	-0.89	-3	-3.2	-1.6	-0.77	-1.4	0.18	0.085	0.3	-0.18	-2.2	-2	-0.89	-3	-3.2	-1.6	-0.77	-1.4	0.18
GO:0004540	F	ribonuclease activity	23		1.9	0.064	1.4	0.18	2.8	0.0059	0.029	0.98	0.32	0.75	1.3	0.2	3.7	0.00022	3.6	0.00034	0.28	0.78	1.6	0.12	2.1	0.034	1.3	0.19	1.9	1.4	2.8	0.029	0.32	1.3	3.7	3.6	0.28	1.6	2.1	1.3	1.9	1.4	2.8	0.029	0.32	1.3	3.7	3.6	0.28
GO:0004525	F	ribonuclease III activity	11		1.2	0.22	1.4	0.16	2	0.049	-0.25	0.81	-0.37	0.71	0.015	0.99	2.8	0.0058	3.5	0.00044	0.19	0.85	1.6	0.12	1.6	0.11	0.93	0.35	1.2	1.4	2	-0.25	-0.37	0.015	2.8	3.5	0.19	1.6	1.6	0.93	1.2	1.4	2	-0.25	-0.37	0.015	2.8	3.5	0.19
GO:0030529	C	ribonucleoprotein complex	194		-0.93	0.35	-2.6	0.009	-2.8	0.0047	0.41	0.68	-1.6	0.11	-2.5	0.013	-0.16	0.87	-0.17	0.87	-0.31	0.76	2.5	0.012	1.3	0.18	-0.8	0.42	-0.93	-2.6	-2.8	0.41	-1.6	-2.5	-0.16	-0.17	-0.31	2.5	1.3	-0.8	-0.93	-2.6	-2.8	0.41	-1.6	-2.5	-0.16	-0.17	-0.31
GO:0022613	P	ribonucleoprotein complex biogenesis	40		0.83	0.41	-0.86	0.39	-0.77	0.44	-0.92	0.36	-1	0.32	-0.21	0.83	0.74	0.46	1.7	0.087	0.3	0.76	0.8	0.42	0.61	0.54	-0.52	0.61	0.83	-0.86	-0.77	-0.92	-1	-0.21	0.74	1.7	0.3	0.8	0.61	-0.52	0.83	-0.86	-0.77	-0.92	-1	-0.21	0.74	1.7	0.3
GO:0009119	P	ribonucleoside metabolic process	27		-0.063	0.95	-0.19	0.85	-0.024	0.98	-0.24	0.81	-0.27	0.79	0.023	0.98	-0.51	0.61	-1.3	0.19	0.3	0.76	0.98	0.33	0.043	0.97	0.038	0.97	-0.063	-0.19	-0.024	-0.24	-0.27	0.023	-0.51	-1.3	0.3	0.98	0.043	0.038	-0.063	-0.19	-0.024	-0.24	-0.27	0.023	-0.51	-1.3	0.3
GO:0009156	P	ribonucleoside monophosphate biosynthetic process	10		1.1	0.25	-0.11	0.91	0.16	0.87	-0.58	0.56	-0.93	0.35	-0.83	0.41	0.00018	1	-0.35	0.73	0.18	0.86	0.6	0.55	0.3	0.76	-0.18	0.86	1.1	-0.11	0.16	-0.58	-0.93	-0.83	0.00018	-0.35	0.18	0.6	0.3	-0.18	1.1	-0.11	0.16	-0.58	-0.93	-0.83	0.00018	-0.35	0.18
GO:0009161	P	ribonucleoside monophosphate metabolic process	10		1.1	0.25	-0.11	0.91	0.16	0.87	-0.58	0.56	-0.93	0.35	-0.83	0.41	0.00018	1	-0.35	0.73	0.18	0.86	0.6	0.55	0.3	0.76	-0.18	0.86	1.1	-0.11	0.16	-0.58	-0.93	-0.83	0.00018	-0.35	0.18	0.6	0.3	-0.18	1.1	-0.11	0.16	-0.58	-0.93	-0.83	0.00018	-0.35	0.18
GO:0009201	P	ribonucleoside triphosphate biosynthetic process	20		-2	0.043	-0.57	0.57	-1.7	0.096	-0.52	0.6	-0.95	0.34	-0.56	0.57	-0.86	0.39	0.085	0.93	0.26	0.8	0.84	0.4	0.43	0.67	-0.26	0.8	-2	-0.57	-1.7	-0.52	-0.95	-0.56	-0.86	0.085	0.26	0.84	0.43	-0.26	-2	-0.57	-1.7	-0.52	-0.95	-0.56	-0.86	0.085	0.26
GO:0009203	P	ribonucleoside triphosphate catabolic process	19		-2.9	0.0035	-3.1	0.002	-0.48	0.63	-1.5	0.12	-2.1	0.04	-2.1	0.035	-1.4	0.17	-4.5	6.6e-06	0.25	0.8	-1.2	0.22	-0.054	0.96	-0.25	0.8	-2.9	-3.1	-0.48	-1.5	-2.1	-2.1	-1.4	-4.5	0.25	-1.2	-0.054	-0.25	-2.9	-3.1	-0.48	-1.5	-2.1	-2.1	-1.4	-4.5	0.25
GO:0009199	P	ribonucleoside triphosphate metabolic process	39		-3.5	0.00049	-2.6	0.01	-1.5	0.13	-1.4	0.15	-2.1	0.035	-1.9	0.061	-1.6	0.12	-3.1	0.002	0.36	0.72	-0.26	0.8	0.27	0.79	-0.36	0.72	-3.5	-2.6	-1.5	-1.4	-2.1	-1.9	-1.6	-3.1	0.36	-0.26	0.27	-0.36	-3.5	-2.6	-1.5	-1.4	-2.1	-1.9	-1.6	-3.1	0.36
GO:0032553	F	ribonucleotide binding	1620		9.5	0	7.1	1.4e-12	3.6	0.00035	3.9	8.5e-05	4.6	3.4e-06	7.5	8.4e-14	6	1.8e-09	8.2	2.2e-16	2.6	0.011	3	0.0023	3.3	0.0011	3.4	0.00073	9.5	7.1	3.6	3.9	4.6	7.5	6	8.2	2.6	3	3.3	3.4	9.5	7.1	3.6	3.9	4.6	7.5	6	8.2	2.6
GO:0009260	P	ribonucleotide biosynthetic process	30		-0.99	0.32	-0.52	0.6	-1.3	0.21	-0.76	0.45	-1.3	0.19	-0.94	0.35	-0.71	0.48	-0.13	0.9	0.32	0.75	1	0.3	0.53	0.6	-0.32	0.75	-0.99	-0.52	-1.3	-0.76	-1.3	-0.94	-0.71	-0.13	0.32	1	0.53	-0.32	-0.99	-0.52	-1.3	-0.76	-1.3	-0.94	-0.71	-0.13	0.32
GO:0009261	P	ribonucleotide catabolic process	19		-2.9	0.0035	-3.1	0.002	-0.48	0.63	-1.5	0.12	-2.1	0.04	-2.1	0.035	-1.4	0.17	-4.5	6.6e-06	0.25	0.8	-1.2	0.22	-0.054	0.96	-0.25	0.8	-2.9	-3.1	-0.48	-1.5	-2.1	-2.1	-1.4	-4.5	0.25	-1.2	-0.054	-0.25	-2.9	-3.1	-0.48	-1.5	-2.1	-2.1	-1.4	-4.5	0.25
GO:0009259	P	ribonucleotide metabolic process	49		-2.6	0.0096	-2.3	0.02	-1.3	0.2	-1.6	0.12	-2.3	0.021	-2	0.041	-1.4	0.16	-2.9	0.0036	0.4	0.69	0.041	0.97	0.38	0.71	-0.4	0.69	-2.6	-2.3	-1.3	-1.6	-2.3	-2	-1.4	-2.9	0.4	0.041	0.38	-0.4	-2.6	-2.3	-1.3	-1.6	-2.3	-2	-1.4	-2.9	0.4
GO:0005840	C	ribosome	179		-1.2	0.23	-2.7	0.0074	-2.9	0.0042	0.37	0.71	-1.6	0.12	-2.6	0.0093	-0.2	0.84	-0.43	0.67	-0.38	0.7	2.5	0.012	1.3	0.2	-0.77	0.44	-1.2	-2.7	-2.9	0.37	-1.6	-2.6	-0.2	-0.43	-0.38	2.5	1.3	-0.77	-1.2	-2.7	-2.9	0.37	-1.6	-2.6	-0.2	-0.43	-0.38
GO:0042254	P	ribosome biogenesis	39		0.72	0.47	-0.87	0.38	-0.79	0.43	-0.92	0.36	-1	0.32	-0.2	0.84	0.75	0.46	1.7	0.08	-0.069	0.95	0.78	0.44	0.6	0.55	-0.51	0.61	0.72	-0.87	-0.79	-0.92	-1	-0.2	0.75	1.7	-0.069	0.78	0.6	-0.51	0.72	-0.87	-0.79	-0.92	-1	-0.2	0.75	1.7	-0.069
GO:0003723	F	RNA binding	157		-0.13	0.89	-1.5	0.12	0.59	0.56	-2.3	0.022	-2.9	0.0037	-2.5	0.011	1.3	0.21	1.1	0.28	0.21	0.83	2.5	0.012	1.8	0.066	-0.091	0.93	-0.13	-1.5	0.59	-2.3	-2.9	-2.5	1.3	1.1	0.21	2.5	1.8	-0.091	-0.13	-1.5	0.59	-2.3	-2.9	-2.5	1.3	1.1	0.21
GO:0032774	P	RNA biosynthetic process	681		2.6	0.0081	4.3	1.8e-05	1.9	0.06	1.8	0.072	4.5	7.8e-06	3	0.0025	3.8	0.00013	3.9	0.0001	1.2	0.23	1.9	0.053	1	0.32	4.5	5.8e-06	2.6	4.3	1.9	1.8	4.5	3	3.8	3.9	1.2	1.9	1	4.5	2.6	4.3	1.9	1.8	4.5	3	3.8	3.9	1.2
GO:0016070	P	RNA metabolic process	824		2.2	0.03	2.9	0.0033	1.3	0.19	0.49	0.62	2.7	0.0068	1.4	0.16	3.6	0.00028	3.9	9.4e-05	1.4	0.18	2.5	0.012	1.4	0.18	3.9	0.00011	2.2	2.9	1.3	0.49	2.7	1.4	3.6	3.9	1.4	2.5	1.4	3.9	2.2	2.9	1.3	0.49	2.7	1.4	3.6	3.9	1.4
GO:0008173	F	RNA methyltransferase activity	18		-0.43	0.66	-1.3	0.2	-0.91	0.36	-1.4	0.17	-1.5	0.13	-0.92	0.36	0.45	0.66	-0.066	0.95	0.24	0.81	0.22	0.83	-0.24	0.81	-0.24	0.81	-0.43	-1.3	-0.91	-1.4	-1.5	-0.92	0.45	-0.066	0.24	0.22	-0.24	-0.24	-0.43	-1.3	-0.91	-1.4	-1.5	-0.92	0.45	-0.066	0.24
GO:0009451	P	RNA modification	27		-0.24	0.81	-1.1	0.27	-1.1	0.27	-1.1	0.25	-1.3	0.21	-1	0.3	0.39	0.7	0.31	0.76	-0.22	0.83	0.5	0.62	-0.027	0.98	-0.3	0.76	-0.24	-1.1	-1.1	-1.1	-1.3	-1	0.39	0.31	-0.22	0.5	-0.027	-0.3	-0.24	-1.1	-1.1	-1.1	-1.3	-1	0.39	0.31	-0.22
GO:0034062	F	RNA polymerase activity	21		1.2	0.24	0.33	0.74	0.13	0.9	-0.087	0.93	-0.37	0.71	0.74	0.46	1.2	0.21	1.9	0.053	-0.19	0.85	1.3	0.21	0.44	0.66	-0.42	0.68	1.2	0.33	0.13	-0.087	-0.37	0.74	1.2	1.9	-0.19	1.3	0.44	-0.42	1.2	0.33	0.13	-0.087	-0.37	0.74	1.2	1.9	-0.19
GO:0006396	P	RNA processing	90		-0.29	0.77	-1.8	0.067	-0.34	0.74	-2.5	0.012	-3	0.0029	-2.3	0.019	0.45	0.65	0.77	0.44	0.55	0.58	1.2	0.24	0.79	0.43	-0.42	0.68	-0.29	-1.8	-0.34	-2.5	-3	-2.3	0.45	0.77	0.55	1.2	0.79	-0.42	-0.29	-1.8	-0.34	-2.5	-3	-2.3	0.45	0.77	0.55
GO:0019843	F	rRNA binding	12		-0.94	0.35	-1.3	0.2	-1.5	0.13	-1.2	0.23	-0.61	0.54	-1.2	0.24	-0.95	0.34	-0.73	0.47	-0.65	0.51	1.2	0.24	0.33	0.74	-0.2	0.84	-0.94	-1.3	-1.5	-1.2	-0.61	-1.2	-0.95	-0.73	-0.65	1.2	0.33	-0.2	-0.94	-1.3	-1.5	-1.2	-0.61	-1.2	-0.95	-0.73	-0.65
GO:0016072	P	rRNA metabolic process	21		-0.19	0.85	-1.2	0.22	-0.51	0.61	-1.5	0.14	-1.4	0.17	-0.32	0.75	0.2	0.85	0.61	0.54	0.26	0.79	0.32	0.75	0.44	0.66	-0.47	0.64	-0.19	-1.2	-0.51	-1.5	-1.4	-0.32	0.2	0.61	0.26	0.32	0.44	-0.47	-0.19	-1.2	-0.51	-1.5	-1.4	-0.32	0.2	0.61	0.26
GO:0006364	P	rRNA processing	21		-0.19	0.85	-1.2	0.22	-0.51	0.61	-1.5	0.14	-1.4	0.17	-0.32	0.75	0.2	0.85	0.61	0.54	0.26	0.79	0.32	0.75	0.44	0.66	-0.47	0.64	-0.19	-1.2	-0.51	-1.5	-1.4	-0.32	0.2	0.61	0.26	0.32	0.44	-0.47	-0.19	-1.2	-0.51	-1.5	-1.4	-0.32	0.2	0.61	0.26
GO:0008757	F	S-adenosylmethionine-dependent methyltransferase activity	26		-0.74	0.46	-1.6	0.1	-1.3	0.2	-1.3	0.18	-1.2	0.22	-1	0.31	-0.32	0.75	-0.87	0.38	0.29	0.77	-1.5	0.14	-0.047	0.96	-0.29	0.77	-0.74	-1.6	-1.3	-1.3	-1.2	-1	-0.32	-0.87	0.29	-1.5	-0.047	-0.29	-0.74	-1.6	-1.3	-1.3	-1.2	-1	-0.32	-0.87	0.29
GO:0015291	F	secondary active transmembrane transporter activity	67		0.97	0.33	-0.052	0.96	0.24	0.81	-1.7	0.091	-0.38	0.7	-1.1	0.27	-0.41	0.68	-0.87	0.38	0.12	0.9	1.3	0.18	-1.3	0.2	-0.34	0.73	0.97	-0.052	0.24	-1.7	-0.38	-1.1	-0.41	-0.87	0.12	1.3	-1.3	-0.34	0.97	-0.052	0.24	-1.7	-0.38	-1.1	-0.41	-0.87	0.12
GO:0019748	P	secondary metabolic process	45		0.52	0.6	-0.54	0.59	0.4	0.69	-0.68	0.5	-0.34	0.74	-0.66	0.51	-0.11	0.92	-0.19	0.85	0.39	0.7	-1.4	0.18	-1.6	0.11	0.85	0.4	0.52	-0.54	0.4	-0.68	-0.34	-0.66	-0.11	-0.19	0.39	-1.4	-1.6	0.85	0.52	-0.54	0.4	-0.68	-0.34	-0.66	-0.11	-0.19	0.39
GO:0046903	P	secretion	13		1.5	0.12	0.88	0.38	-0.62	0.54	0.9	0.37	-0.25	0.8	0.36	0.72	0.098	0.92	0.31	0.76	0.21	0.84	0.68	0.5	0.97	0.33	0.72	0.47	1.5	0.88	-0.62	0.9	-0.25	0.36	0.098	0.31	0.21	0.68	0.97	0.72	1.5	0.88	-0.62	0.9	-0.25	0.36	0.098	0.31	0.21
GO:0032940	P	secretion by cell	13		1.5	0.12	0.88	0.38	-0.62	0.54	0.9	0.37	-0.25	0.8	0.36	0.72	0.098	0.92	0.31	0.76	0.21	0.84	0.68	0.5	0.97	0.33	0.72	0.47	1.5	0.88	-0.62	0.9	-0.25	0.36	0.098	0.31	0.21	0.68	0.97	0.72	1.5	0.88	-0.62	0.9	-0.25	0.36	0.098	0.31	0.21
GO:0043565	F	sequence-specific DNA binding	264		2.9	0.0036	5.5	4.8e-08	3.4	0.00067	5.6	2.3e-08	5.2	1.7e-07	4.9	9.3e-07	2.8	0.0054	3.3	0.0011	0.88	0.38	1.1	0.25	-1.2	0.22	5.1	4.3e-07	2.9	5.5	3.4	5.6	5.2	4.9	2.8	3.3	0.88	1.1	-1.2	5.1	2.9	5.5	3.4	5.6	5.2	4.9	2.8	3.3	0.88
GO:0009071	P	serine family amino acid catabolic process	10		-2.4	0.018	-1.5	0.14	-0.11	0.92	-1.4	0.18	-1.1	0.29	-1.1	0.27	-1.2	0.25	0.13	0.89	0.18	0.86	-1.5	0.14	0.3	0.76	-0.18	0.86	-2.4	-1.5	-0.11	-1.4	-1.1	-1.1	-1.2	0.13	0.18	-1.5	0.3	-0.18	-2.4	-1.5	-0.11	-1.4	-1.1	-1.1	-1.2	0.13	0.18
GO:0009069	P	serine family amino acid metabolic process	21		-1.4	0.16	-1.2	0.23	0.46	0.65	-0.29	0.77	-0.31	0.76	-0.42	0.67	-0.63	0.53	-0.1	0.92	0.26	0.79	-1.2	0.22	0.44	0.66	-0.87	0.38	-1.4	-1.2	0.46	-0.29	-0.31	-0.42	-0.63	-0.1	0.26	-1.2	0.44	-0.87	-1.4	-1.2	0.46	-0.29	-0.31	-0.42	-0.63	-0.1	0.26
GO:0017171	F	serine hydrolase activity	111		-2.9	0.0035	-2.5	0.011	-2.8	0.0047	-3.7	0.00019	-2.6	0.0087	-2.9	0.0037	-1.5	0.13	-1.8	0.078	-1	0.31	-1.1	0.29	-0.0036	1	-0.95	0.34	-2.9	-2.5	-2.8	-3.7	-2.6	-2.9	-1.5	-1.8	-1	-1.1	-0.0036	-0.95	-2.9	-2.5	-2.8	-3.7	-2.6	-2.9	-1.5	-1.8	-1
GO:0004185	F	serine-type carboxypeptidase activity	29		-0.49	0.63	-0.23	0.82	-0.89	0.38	-1.9	0.06	-0.39	0.7	-0.65	0.52	-0.56	0.58	-1.1	0.29	-0.3	0.76	-2.6	0.0087	0.28	0.78	0.88	0.38	-0.49	-0.23	-0.89	-1.9	-0.39	-0.65	-0.56	-1.1	-0.3	-2.6	0.28	0.88	-0.49	-0.23	-0.89	-1.9	-0.39	-0.65	-0.56	-1.1	-0.3
GO:0004252	F	serine-type endopeptidase activity	62		-2.6	0.0091	-2.7	0.006	-2.7	0.0078	-2.8	0.0048	-2.3	0.02	-2.7	0.0076	-0.91	0.36	-1.5	0.13	-1.3	0.19	0.11	0.91	-0.44	0.66	-1.7	0.085	-2.6	-2.7	-2.7	-2.8	-2.3	-2.7	-0.91	-1.5	-1.3	0.11	-0.44	-1.7	-2.6	-2.7	-2.7	-2.8	-2.3	-2.7	-0.91	-1.5	-1.3
GO:0070008	F	serine-type exopeptidase activity	33		-0.21	0.84	-0.23	0.82	-0.8	0.43	-1.8	0.074	-0.3	0.76	-0.52	0.6	-0.33	0.74	-0.5	0.62	-0.24	0.81	-2.3	0.02	0.33	0.74	0.79	0.43	-0.21	-0.23	-0.8	-1.8	-0.3	-0.52	-0.33	-0.5	-0.24	-2.3	0.33	0.79	-0.21	-0.23	-0.8	-1.8	-0.3	-0.52	-0.33	-0.5	-0.24
GO:0008236	F	serine-type peptidase activity	111		-2.9	0.0035	-2.5	0.011	-2.8	0.0047	-3.7	0.00019	-2.6	0.0087	-2.9	0.0037	-1.5	0.13	-1.8	0.078	-1	0.31	-1.1	0.29	-0.0036	1	-0.95	0.34	-2.9	-2.5	-2.8	-3.7	-2.6	-2.9	-1.5	-1.8	-1	-1.1	-0.0036	-0.95	-2.9	-2.5	-2.8	-3.7	-2.6	-2.9	-1.5	-1.8	-1
GO:0016987	F	sigma factor activity	13		-1.4	0.15	-1.3	0.19	0.19	0.85	-2.5	0.014	-2.9	0.0033	-1.3	0.19	-0.73	0.47	-0.4	0.69	0.21	0.84	0.68	0.5	2.3	0.023	-1.6	0.11	-1.4	-1.3	0.19	-2.5	-2.9	-1.3	-0.73	-0.4	0.21	0.68	2.3	-1.6	-1.4	-1.3	0.19	-2.5	-2.9	-1.3	-0.73	-0.4	0.21
GO:0004871	F	signal transducer activity	81		0.31	0.76	-1.3	0.18	-0.25	0.8	-1.8	0.073	-0.89	0.37	1	0.31	0.075	0.94	-1.1	0.27	0.77	0.44	0.51	0.61	1.1	0.27	1	0.31	0.31	-1.3	-0.25	-1.8	-0.89	1	0.075	-1.1	0.77	0.51	1.1	1	0.31	-1.3	-0.25	-1.8	-0.89	1	0.075	-1.1	0.77
GO:0007165	P	signal transduction	211		2.6	0.0084	1.4	0.17	0.68	0.5	0.63	0.53	0.56	0.57	1.3	0.19	0.6	0.55	1.2	0.24	0.52	0.6	1.7	0.085	1.5	0.14	0.022	0.98	2.6	1.4	0.68	0.63	0.56	1.3	0.6	1.2	0.52	1.7	1.5	0.022	2.6	1.4	0.68	0.63	0.56	1.3	0.6	1.2	0.52
GO:0023060	P	signal transmission	243		2.2	0.03	0.35	0.72	0.23	0.82	-0.2	0.84	-0.19	0.85	0.98	0.33	0.42	0.67	0.71	0.48	0.61	0.54	1.5	0.14	1.6	0.11	0.2	0.84	2.2	0.35	0.23	-0.2	-0.19	0.98	0.42	0.71	0.61	1.5	1.6	0.2	2.2	0.35	0.23	-0.2	-0.19	0.98	0.42	0.71	0.61
GO:0023052	P	signaling	344		5.1	4e-07	3.8	0.00015	2	0.047	3.2	0.0012	3.3	0.00082	4.7	2.6e-06	2.2	0.031	2.7	0.0066	1.1	0.28	2.2	0.03	1.8	0.079	1.7	0.091	5.1	3.8	2	3.2	3.3	4.7	2.2	2.7	1.1	2.2	1.8	1.7	5.1	3.8	2	3.2	3.3	4.7	2.2	2.7	1.1
GO:0023033	P	signaling pathway	21		2.9	0.0037	1.8	0.074	1	0.3	1.5	0.14	1.1	0.28	1.6	0.12	2.2	0.028	1.8	0.076	1.3	0.18	0.86	0.39	0.44	0.66	-0.44	0.66	2.9	1.8	1	1.5	1.1	1.6	2.2	1.8	1.3	0.86	0.44	-0.44	2.9	1.8	1	1.5	1.1	1.6	2.2	1.8	1.3
GO:0023046	P	signaling process	243		2.2	0.03	0.35	0.72	0.23	0.82	-0.2	0.84	-0.19	0.85	0.98	0.33	0.42	0.67	0.71	0.48	0.61	0.54	1.5	0.14	1.6	0.11	0.2	0.84	2.2	0.35	0.23	-0.2	-0.19	0.98	0.42	0.71	0.61	1.5	1.6	0.2	2.2	0.35	0.23	-0.2	-0.19	0.98	0.42	0.71	0.61
GO:0019787	F	small conjugating protein ligase activity	109		4.7	2.9e-06	6.2	5e-10	2.3	0.024	5.1	3.3e-07	4.5	7e-06	4.3	1.6e-05	2.4	0.015	1.7	0.096	0.6	0.55	3	0.0025	2.6	0.0084	1.8	0.067	4.7	6.2	2.3	5.1	4.5	4.3	2.4	1.7	0.6	3	2.6	1.8	4.7	6.2	2.3	5.1	4.5	4.3	2.4	1.7	0.6
GO:0007264	P	small GTPase mediated signal transduction	76		2	0.041	1.6	0.12	1.5	0.14	1.9	0.063	0.63	0.53	0.37	0.71	1.5	0.13	1.9	0.06	0.23	0.82	1.1	0.28	1.2	0.25	-0.43	0.67	2	1.6	1.5	1.9	0.63	0.37	1.5	1.9	0.23	1.1	1.2	-0.43	2	1.6	1.5	1.9	0.63	0.37	1.5	1.9	0.23
GO:0005083	F	small GTPase regulator activity	31		0.2	0.84	-1.6	0.12	-0.37	0.71	-1.1	0.26	-1.4	0.16	-0.64	0.52	-0.08	0.94	0.3	0.76	0.32	0.75	0.76	0.45	0.54	0.59	-0.32	0.75	0.2	-1.6	-0.37	-1.1	-1.4	-0.64	-0.08	0.3	0.32	0.76	0.54	-0.32	0.2	-1.6	-0.37	-1.1	-1.4	-0.64	-0.08	0.3	0.32
GO:0044283	P	small molecule biosynthetic process	159		2.8	0.0048	0.92	0.36	-0.28	0.78	2.8	0.0059	2.5	0.011	0.051	0.96	-0.14	0.89	-1.4	0.17	-0.18	0.86	-0.21	0.83	-0.61	0.54	-0.22	0.82	2.8	0.92	-0.28	2.8	2.5	0.051	-0.14	-1.4	-0.18	-0.21	-0.61	-0.22	2.8	0.92	-0.28	2.8	2.5	0.051	-0.14	-1.4	-0.18
GO:0044282	P	small molecule catabolic process	83		0.93	0.35	0.13	0.9	0.41	0.68	1.7	0.096	1.2	0.22	-0.55	0.59	-0.059	0.95	-0.46	0.64	0.19	0.85	-0.86	0.39	0.34	0.73	-0.92	0.36	0.93	0.13	0.41	1.7	1.2	-0.55	-0.059	-0.46	0.19	-0.86	0.34	-0.92	0.93	0.13	0.41	1.7	1.2	-0.55	-0.059	-0.46	0.19
GO:0044281	P	small molecule metabolic process	483		0.98	0.33	-0.66	0.51	-0.72	0.47	0.74	0.46	0.13	0.89	-1.1	0.29	-0.95	0.34	-2	0.049	1	0.3	0.0086	0.99	0.62	0.54	-1.4	0.17	0.98	-0.66	-0.72	0.74	0.13	-1.1	-0.95	-2	1	0.0086	0.62	-1.4	0.98	-0.66	-0.72	0.74	0.13	-1.1	-0.95	-2	1
GO:0006814	P	sodium ion transport	12		0.018	0.99	0.062	0.95	-4.3	1.4e-05	-0.21	0.83	0.53	0.6	-1.6	0.11	-1	0.3	-1.2	0.24	0.2	0.84	0.65	0.51	0.33	0.74	-0.2	0.84	0.018	0.062	-4.3	-0.21	0.53	-1.6	-1	-1.2	0.2	0.65	0.33	-0.2	0.018	0.062	-4.3	-0.21	0.53	-1.6	-1	-1.2	0.2
GO:0015298	F	solute:cation antiporter activity	13		1	0.29	0.46	0.65	0.94	0.35	-0.2	0.84	-0.28	0.78	1.2	0.22	0.64	0.52	0.68	0.49	0.21	0.84	0.68	0.5	-0.43	0.67	0.1	0.92	1	0.46	0.94	-0.2	-0.28	1.2	0.64	0.68	0.21	0.68	-0.43	0.1	1	0.46	0.94	-0.2	-0.28	1.2	0.64	0.68	0.21
GO:0015294	F	solute:cation symporter activity	11		1.5	0.15	0.45	0.65	-0.15	0.88	-0.19	0.85	0.55	0.58	-0.3	0.76	0.09	0.93	-0.36	0.72	0.19	0.85	0.63	0.53	0.32	0.75	-0.19	0.85	1.5	0.45	-0.15	-0.19	0.55	-0.3	0.09	-0.36	0.19	0.63	0.32	-0.19	1.5	0.45	-0.15	-0.19	0.55	-0.3	0.09	-0.36	0.19
GO:0015299	F	solute:hydrogen antiporter activity	13		1	0.29	0.46	0.65	0.94	0.35	-0.2	0.84	-0.28	0.78	1.2	0.22	0.64	0.52	0.68	0.49	0.21	0.84	0.68	0.5	-0.43	0.67	0.1	0.92	1	0.46	0.94	-0.2	-0.28	1.2	0.64	0.68	0.21	0.68	-0.43	0.1	1	0.46	0.94	-0.2	-0.28	1.2	0.64	0.68	0.21
GO:0015300	F	solute:solute antiporter activity	15		0.47	0.64	-0.19	0.85	0.9	0.37	-0.83	0.41	-0.86	0.39	0.57	0.57	0.61	0.54	0.25	0.81	0.22	0.82	0.73	0.47	-0.35	0.72	0.063	0.95	0.47	-0.19	0.9	-0.83	-0.86	0.57	0.61	0.25	0.22	0.73	-0.35	0.063	0.47	-0.19	0.9	-0.83	-0.86	0.57	0.61	0.25	0.22
GO:0006694	P	steroid biosynthetic process	83		0.24	0.81	0.48	0.63	2.4	0.016	1.6	0.11	1.4	0.15	1.5	0.14	-1.4	0.15	-2.3	0.02	0.98	0.33	-2.1	0.037	-4	6.2e-05	5.3	1.2e-07	0.24	0.48	2.4	1.6	1.4	1.5	-1.4	-2.3	0.98	-2.1	-4	5.3	0.24	0.48	2.4	1.6	1.4	1.5	-1.4	-2.3	0.98
GO:0016229	F	steroid dehydrogenase activity	80		0.38	0.71	0.59	0.56	2.4	0.014	1.7	0.09	1.5	0.14	1.5	0.14	-1.4	0.18	-2.3	0.02	0.98	0.33	-1.9	0.053	-4.4	1.3e-05	5.4	6.4e-08	0.38	0.59	2.4	1.7	1.5	1.5	-1.4	-2.3	0.98	-1.9	-4.4	5.4	0.38	0.59	2.4	1.7	1.5	1.5	-1.4	-2.3	0.98
GO:0033764	F	steroid dehydrogenase activity, acting on the CH-OH group of donors, NAD or NADP as acceptor	80		0.38	0.71	0.59	0.56	2.4	0.014	1.7	0.09	1.5	0.14	1.5	0.14	-1.4	0.18	-2.3	0.02	0.98	0.33	-1.9	0.053	-4.4	1.3e-05	5.4	6.4e-08	0.38	0.59	2.4	1.7	1.5	1.5	-1.4	-2.3	0.98	-1.9	-4.4	5.4	0.38	0.59	2.4	1.7	1.5	1.5	-1.4	-2.3	0.98
GO:0008202	P	steroid metabolic process	84		0.25	0.81	0.48	0.63	2.2	0.026	1.6	0.11	1.4	0.16	1.5	0.14	-1.4	0.16	-2.3	0.02	0.98	0.33	-2.1	0.04	-4	7.1e-05	5.3	1.5e-07	0.25	0.48	2.2	1.6	1.4	1.5	-1.4	-2.3	0.98	-2.1	-4	5.3	0.25	0.48	2.2	1.6	1.4	1.5	-1.4	-2.3	0.98
GO:0003735	F	structural constituent of ribosome	179		-1.2	0.23	-2.7	0.0074	-2.9	0.0042	0.37	0.71	-1.6	0.12	-2.6	0.0093	-0.2	0.84	-0.43	0.67	-0.38	0.7	2.5	0.012	1.3	0.2	-0.77	0.44	-1.2	-2.7	-2.9	0.37	-1.6	-2.6	-0.2	-0.43	-0.38	2.5	1.3	-0.77	-1.2	-2.7	-2.9	0.37	-1.6	-2.6	-0.2	-0.43	-0.38
GO:0005198	F	structural molecule activity	223		-1.9	0.057	-3.6	0.00037	-1.8	0.067	-0.54	0.59	-2.9	0.0043	-3.8	0.00015	-0.82	0.41	-1.1	0.29	0.21	0.83	1.8	0.073	1	0.31	-0.69	0.49	-1.9	-3.6	-1.8	-0.54	-2.9	-3.8	-0.82	-1.1	0.21	1.8	1	-0.69	-1.9	-3.6	-1.8	-0.54	-2.9	-3.8	-0.82	-1.1	0.21
GO:0043566	F	structure-specific DNA binding	12		-0.02	0.98	-0.56	0.58	-0.42	0.67	-0.16	0.87	-0.66	0.51	0.018	0.99	0.094	0.93	-0.38	0.7	0.2	0.84	0.65	0.51	0.33	0.74	-0.2	0.84	-0.02	-0.56	-0.42	-0.16	-0.66	0.018	0.094	-0.38	0.2	0.65	0.33	-0.2	-0.02	-0.56	-0.42	-0.16	-0.66	0.018	0.094	-0.38	0.2
GO:0022838	F	substrate-specific channel activity	33		1.8	0.068	2	0.044	1.2	0.24	0.89	0.37	1.6	0.11	2.7	0.0061	0.81	0.42	1.2	0.22	0.33	0.74	1.2	0.24	0.93	0.35	2.1	0.04	1.8	2	1.2	0.89	1.6	2.7	0.81	1.2	0.33	1.2	0.93	2.1	1.8	2	1.2	0.89	1.6	2.7	0.81	1.2	0.33
GO:0022891	F	substrate-specific transmembrane transporter activity	186		0.82	0.41	0.39	0.7	-0.49	0.62	-1.4	0.15	-0.7	0.48	0.85	0.39	-0.43	0.67	0.87	0.39	0.14	0.89	0.95	0.34	1.6	0.11	1	0.29	0.82	0.39	-0.49	-1.4	-0.7	0.85	-0.43	0.87	0.14	0.95	1.6	1	0.82	0.39	-0.49	-1.4	-0.7	0.85	-0.43	0.87	0.14
GO:0022892	F	substrate-specific transporter activity	193		1	0.32	0.5	0.62	-0.52	0.6	-1.5	0.14	-0.67	0.5	0.92	0.36	-0.16	0.88	1.3	0.19	0.17	0.86	0.91	0.36	1.6	0.1	1	0.32	1	0.5	-0.52	-1.5	-0.67	0.92	-0.16	1.3	0.17	0.91	1.6	1	1	0.5	-0.52	-1.5	-0.67	0.92	-0.16	1.3	0.17
GO:0071212	C	subsynaptic reticulum	17		2	0.041	1.7	0.095	1.2	0.23	2.5	0.013	1.5	0.13	1.7	0.094	0.41	0.68	-0.15	0.88	0.24	0.81	0.78	0.44	0.4	0.69	0.055	0.96	2	1.7	1.2	2.5	1.5	1.7	0.41	-0.15	0.24	0.78	0.4	0.055	2	1.7	1.2	2.5	1.5	1.7	0.41	-0.15	0.24
GO:0015116	F	sulfate transmembrane transporter activity	15		-0.58	0.56	-0.44	0.66	-0.77	0.44	-3.2	0.0014	-0.87	0.39	-0.61	0.54	-1.1	0.25	0.068	0.95	-1.6	0.12	-0.87	0.39	0.37	0.71	-0.32	0.75	-0.58	-0.44	-0.77	-3.2	-0.87	-0.61	-1.1	0.068	-1.6	-0.87	0.37	-0.32	-0.58	-0.44	-0.77	-3.2	-0.87	-0.61	-1.1	0.068	-1.6
GO:0008272	P	sulfate transport	15		-0.58	0.56	-0.44	0.66	-0.77	0.44	-3.2	0.0014	-0.87	0.39	-0.61	0.54	-1.1	0.25	0.068	0.95	-1.6	0.12	-0.87	0.39	0.37	0.71	-0.32	0.75	-0.58	-0.44	-0.77	-3.2	-0.87	-0.61	-1.1	0.068	-1.6	-0.87	0.37	-0.32	-0.58	-0.44	-0.77	-3.2	-0.87	-0.61	-1.1	0.068	-1.6
GO:0000096	P	sulfur amino acid metabolic process	11		1.1	0.29	0.63	0.53	0.41	0.68	2.1	0.036	1.5	0.13	-0.48	0.63	0.7	0.49	0.13	0.9	0.19	0.85	-0.27	0.79	0.32	0.75	0.34	0.74	1.1	0.63	0.41	2.1	1.5	-0.48	0.7	0.13	0.19	-0.27	0.32	0.34	1.1	0.63	0.41	2.1	1.5	-0.48	0.7	0.13	0.19
GO:0044272	P	sulfur compound biosynthetic process	16		-0.18	0.86	0.23	0.82	0.14	0.89	0.52	0.6	0.51	0.61	-0.7	0.48	0.61	0.54	-0.033	0.97	0.23	0.82	-0.52	0.6	0.38	0.7	0.21	0.84	-0.18	0.23	0.14	0.52	0.51	-0.7	0.61	-0.033	0.23	-0.52	0.38	0.21	-0.18	0.23	0.14	0.52	0.51	-0.7	0.61	-0.033	0.23
GO:0006790	P	sulfur metabolic process	23		-0.23	0.82	-0.34	0.73	0.2	0.85	0.19	0.85	-0.18	0.86	-1.4	0.17	0.33	0.74	-0.19	0.85	0.77	0.44	-0.49	0.62	0.46	0.64	-0.45	0.65	-0.23	-0.34	0.2	0.19	-0.18	-1.4	0.33	-0.19	0.77	-0.49	0.46	-0.45	-0.23	-0.34	0.2	0.19	-0.18	-1.4	0.33	-0.19	0.77
GO:0015293	F	symporter activity	11		1.5	0.15	0.45	0.65	-0.15	0.88	-0.19	0.85	0.55	0.58	-0.3	0.76	0.09	0.93	-0.36	0.72	0.19	0.85	0.63	0.53	0.32	0.75	-0.19	0.85	1.5	0.45	-0.15	-0.19	0.55	-0.3	0.09	-0.36	0.19	0.63	0.32	-0.19	1.5	0.45	-0.15	-0.19	0.55	-0.3	0.09	-0.36	0.19
GO:0016114	P	terpenoid biosynthetic process	17		-0.32	0.75	-1.9	0.063	0.78	0.44	-1.7	0.085	-1.3	0.2	-0.85	0.4	-0.9	0.37	-0.58	0.56	0.24	0.81	-2.1	0.033	-2.7	0.0062	1.8	0.077	-0.32	-1.9	0.78	-1.7	-1.3	-0.85	-0.9	-0.58	0.24	-2.1	-2.7	1.8	-0.32	-1.9	0.78	-1.7	-1.3	-0.85	-0.9	-0.58	0.24
GO:0006721	P	terpenoid metabolic process	17		-0.32	0.75	-1.9	0.063	0.78	0.44	-1.7	0.085	-1.3	0.2	-0.85	0.4	-0.9	0.37	-0.58	0.56	0.24	0.81	-2.1	0.033	-2.7	0.0062	1.8	0.077	-0.32	-1.9	0.78	-1.7	-1.3	-0.85	-0.9	-0.58	0.24	-2.1	-2.7	1.8	-0.32	-1.9	0.78	-1.7	-1.3	-0.85	-0.9	-0.58	0.24
GO:0046906	F	tetrapyrrole binding	230		-1	0.3	0.35	0.72	0.76	0.45	2.2	0.025	3	0.0024	1.1	0.28	-1.6	0.11	-1.7	0.089	-0.46	0.65	-3.7	0.00023	-6.2	5.5e-10	0.048	0.96	-1	0.35	0.76	2.2	3	1.1	-1.6	-1.7	-0.46	-3.7	-6.2	0.048	-1	0.35	0.76	2.2	3	1.1	-1.6	-1.7	-0.46
GO:0033014	P	tetrapyrrole biosynthetic process	38		-0.025	0.98	-1.8	0.077	-0.63	0.53	-1.2	0.24	-1.8	0.075	-1.9	0.06	-1.2	0.24	-0.69	0.49	0.35	0.72	-1	0.3	0.59	0.55	-0.29	0.77	-0.025	-1.8	-0.63	-1.2	-1.8	-1.9	-1.2	-0.69	0.35	-1	0.59	-0.29	-0.025	-1.8	-0.63	-1.2	-1.8	-1.9	-1.2	-0.69	0.35
GO:0033015	P	tetrapyrrole catabolic process	13		1.5	0.14	1.9	0.052	1.8	0.08	0.9	0.37	0.12	0.91	0.83	0.4	1.3	0.19	0.21	0.84	0.21	0.84	0.21	0.84	0.35	0.73	0.87	0.39	1.5	1.9	1.8	0.9	0.12	0.83	1.3	0.21	0.21	0.21	0.35	0.87	1.5	1.9	1.8	0.9	0.12	0.83	1.3	0.21	0.21
GO:0033013	P	tetrapyrrole metabolic process	51		0.72	0.47	-0.54	0.59	0.34	0.73	-0.55	0.58	-1.5	0.14	-1.2	0.23	-0.36	0.72	-0.49	0.62	0.41	0.68	-0.78	0.43	0.69	0.49	0.19	0.85	0.72	-0.54	0.34	-0.55	-1.5	-1.2	-0.36	-0.49	0.41	-0.78	0.69	0.19	0.72	-0.54	0.34	-0.55	-1.5	-1.2	-0.36	-0.49	0.41
GO:0016790	F	thiolester hydrolase activity	17		1.9	0.058	-0.22	0.83	0.19	0.85	0.26	0.8	-0.23	0.82	0.18	0.86	0.47	0.64	0.65	0.52	0.24	0.81	0.78	0.44	0.4	0.69	-0.44	0.66	1.9	-0.22	0.19	0.26	-0.23	0.18	0.47	0.65	0.24	0.78	0.4	-0.44	1.9	-0.22	0.19	0.26	-0.23	0.18	0.47	0.65	0.24
GO:0004298	F	threonine-type endopeptidase activity	26		3.6	0.00034	1.8	0.071	0.96	0.34	1.7	0.085	0.44	0.66	1.1	0.29	3.6	0.00033	3	0.0026	0.29	0.77	0.96	0.34	0.49	0.62	-0.29	0.77	3.6	1.8	0.96	1.7	0.44	1.1	3.6	3	0.29	0.96	0.49	-0.29	3.6	1.8	0.96	1.7	0.44	1.1	3.6	3	0.29
GO:0070003	F	threonine-type peptidase activity	26		3.6	0.00034	1.8	0.071	0.96	0.34	1.7	0.085	0.44	0.66	1.1	0.29	3.6	0.00033	3	0.0026	0.29	0.77	0.96	0.34	0.49	0.62	-0.29	0.77	3.6	1.8	0.96	1.7	0.44	1.1	3.6	3	0.29	0.96	0.49	-0.29	3.6	1.8	0.96	1.7	0.44	1.1	3.6	3	0.29
GO:0009579	C	thylakoid	88		-9.8	1e-22	-6	2.4e-09	-4.8	1.7e-06	-7.6	3.3e-14	-6.6	3.4e-11	-5.1	3.2e-07	-7.1	1.7e-12	-1.9	0.059	-0.4	0.69	-4.3	1.5e-05	1.6	0.11	-1	0.31	-9.8	-6	-4.8	-7.6	-6.6	-5.1	-7.1	-1.9	-0.4	-4.3	1.6	-1	-9.8	-6	-4.8	-7.6	-6.6	-5.1	-7.1	-1.9	-0.4
GO:0044436	C	thylakoid part	45		-8.1	6.2e-16	-5.6	2.7e-08	-2.5	0.011	-5.8	6.3e-09	-5.6	2.3e-08	-4.9	9.8e-07	-5.9	4.7e-09	-1.2	0.25	0.39	0.7	-2.5	0.013	0.64	0.52	-0.77	0.44	-8.1	-5.6	-2.5	-5.8	-5.6	-4.9	-5.9	-1.2	0.39	-2.5	0.64	-0.77	-8.1	-5.6	-2.5	-5.8	-5.6	-4.9	-5.9	-1.2	0.39
GO:0006350	P	transcription	682		2.6	0.0081	4.2	2.2e-05	1.9	0.054	1.7	0.085	4.4	9.1e-06	3	0.0025	3.8	0.00013	3.9	8.6e-05	1.3	0.2	1.9	0.052	1	0.31	4.5	5.9e-06	2.6	4.2	1.9	1.7	4.4	3	3.8	3.9	1.3	1.9	1	4.5	2.6	4.2	1.9	1.7	4.4	3	3.8	3.9	1.3
GO:0003700	F	transcription factor activity	387		3.5	0.00051	6.8	1.2e-11	2.4	0.019	6	1.8e-09	7.3	2.5e-13	4.1	3.7e-05	3.1	0.0017	2.5	0.014	1.4	0.16	1.9	0.052	-0.1	0.92	4.8	1.8e-06	3.5	6.8	2.4	6	7.3	4.1	3.1	2.5	1.4	1.9	-0.1	4.8	3.5	6.8	2.4	6	7.3	4.1	3.1	2.5	1.4
GO:0008134	F	transcription factor binding	11		0.79	0.43	0.61	0.54	-2.9	0.004	-1.8	0.078	-1.2	0.21	-1.2	0.24	1.1	0.27	1.4	0.16	0.19	0.85	0.63	0.53	0.32	0.75	0.7	0.49	0.79	0.61	-2.9	-1.8	-1.2	-1.2	1.1	1.4	0.19	0.63	0.32	0.7	0.79	0.61	-2.9	-1.8	-1.2	-1.2	1.1	1.4	0.19
GO:0006352	P	transcription initiation	24		-1.1	0.25	-1.2	0.23	-0.44	0.66	-2.1	0.037	-2.7	0.0067	-0.84	0.4	-0.75	0.46	-0.54	0.59	-0.56	0.58	0.92	0.36	0.82	0.41	-1.3	0.19	-1.1	-1.2	-0.44	-2.1	-2.7	-0.84	-0.75	-0.54	-0.56	0.92	0.82	-1.3	-1.1	-1.2	-0.44	-2.1	-2.7	-0.84	-0.75	-0.54	-0.56
GO:0016986	F	transcription initiation factor activity	13		-1.4	0.15	-1.3	0.19	0.19	0.85	-2.5	0.014	-2.9	0.0033	-1.3	0.19	-0.73	0.47	-0.4	0.69	0.21	0.84	0.68	0.5	2.3	0.023	-1.6	0.11	-1.4	-1.3	0.19	-2.5	-2.9	-1.3	-0.73	-0.4	0.21	0.68	2.3	-1.6	-1.4	-1.3	0.19	-2.5	-2.9	-1.3	-0.73	-0.4	0.21
GO:0030528	F	transcription regulator activity	429		3.3	0.00082	5.8	6.7e-09	1.4	0.16	5	5e-07	6.3	2.8e-10	3.6	0.00035	3.1	0.0019	2.2	0.029	1.5	0.15	1.9	0.064	0.096	0.92	4.7	2.9e-06	3.3	5.8	1.4	5	6.3	3.6	3.1	2.2	1.5	1.9	0.096	4.7	3.3	5.8	1.4	5	6.3	3.6	3.1	2.2	1.5
GO:0006351	P	transcription, DNA-dependent	680		2.6	0.0081	4.3	1.8e-05	1.9	0.06	1.7	0.083	4.5	7.5e-06	3	0.0025	3.8	0.00013	3.9	9.8e-05	1.2	0.23	1.9	0.053	1	0.32	4.5	5.6e-06	2.6	4.3	1.9	1.7	4.5	3	3.8	3.9	1.2	1.9	1	4.5	2.6	4.3	1.9	1.7	4.5	3	3.8	3.9	1.2
GO:0016740	F	transferase activity	1761		6.8	1.1e-11	5.8	7e-09	1.3	0.19	5.6	2.6e-08	5.1	2.9e-07	5	6.5e-07	2.2	0.031	1.5	0.13	1.1	0.27	-1.3	0.21	-0.98	0.33	3.3	0.00098	6.8	5.8	1.3	5.6	5.1	5	2.2	1.5	1.1	-1.3	-0.98	3.3	6.8	5.8	1.3	5.6	5.1	5	2.2	1.5	1.1
GO:0016746	F	transferase activity, transferring acyl groups	170		2	0.042	2.6	0.0087	-0.8	0.42	2.5	0.012	2.5	0.012	1	0.29	0.46	0.65	-0.93	0.35	-0.12	0.91	-1.2	0.24	-1.4	0.16	-0.28	0.78	2	2.6	-0.8	2.5	2.5	1	0.46	-0.93	-0.12	-1.2	-1.4	-0.28	2	2.6	-0.8	2.5	2.5	1	0.46	-0.93	-0.12
GO:0016747	F	transferase activity, transferring acyl groups other than amino-acyl groups	131		2.3	0.023	2.7	0.007	-0.78	0.43	2.9	0.0038	3	0.0026	1.5	0.14	0.84	0.4	-1.1	0.29	-0.54	0.59	-1.2	0.22	-1.7	0.094	0.37	0.71	2.3	2.7	-0.78	2.9	3	1.5	0.84	-1.1	-0.54	-1.2	-1.7	0.37	2.3	2.7	-0.78	2.9	3	1.5	0.84	-1.1	-0.54
GO:0046912	F	transferase activity, transferring acyl groups, acyl groups converted into alkyl on transfer	14		0.8	0.43	1.4	0.17	0.47	0.64	0.22	0.83	0.54	0.59	-0.19	0.85	0.095	0.92	0.33	0.74	0.22	0.83	-0.8	0.42	-0.39	0.69	-0.57	0.57	0.8	1.4	0.47	0.22	0.54	-0.19	0.095	0.33	0.22	-0.8	-0.39	-0.57	0.8	1.4	0.47	0.22	0.54	-0.19	0.095	0.33	0.22
GO:0016765	F	transferase activity, transferring alkyl or aryl (other than methyl) groups	33		-0.17	0.87	0.19	0.85	1.1	0.26	2.4	0.018	2.1	0.034	-2	0.045	-2.4	0.014	-2.3	0.02	0.33	0.74	-0.48	0.63	-2	0.049	0.97	0.33	-0.17	0.19	1.1	2.4	2.1	-2	-2.4	-2.3	0.33	-0.48	-2	0.97	-0.17	0.19	1.1	2.4	2.1	-2	-2.4	-2.3	0.33
GO:0016757	F	transferase activity, transferring glycosyl groups	309		0.7	0.48	-0.69	0.49	-2.3	0.023	1.3	0.21	-0.54	0.59	-3.4	0.00064	-1.9	0.052	-4.8	1.8e-06	-2	0.047	-4.2	2.3e-05	-2.9	0.0038	-1.3	0.19	0.7	-0.69	-2.3	1.3	-0.54	-3.4	-1.9	-4.8	-2	-4.2	-2.9	-1.3	0.7	-0.69	-2.3	1.3	-0.54	-3.4	-1.9	-4.8	-2
GO:0016758	F	transferase activity, transferring hexosyl groups	257		0.73	0.47	-0.21	0.83	-1.5	0.13	1.5	0.13	0.32	0.75	-2.8	0.0054	-1.6	0.1	-3.9	8.2e-05	-2.4	0.018	-4.3	2e-05	-2.4	0.018	-1.3	0.19	0.73	-0.21	-1.5	1.5	0.32	-2.8	-1.6	-3.9	-2.4	-4.3	-2.4	-1.3	0.73	-0.21	-1.5	1.5	0.32	-2.8	-1.6	-3.9	-2.4
GO:0016741	F	transferase activity, transferring one-carbon groups	159		0.03	0.98	-0.6	0.55	1.7	0.083	1.6	0.12	0.52	0.6	1.9	0.058	1	0.3	0.2	0.84	1.2	0.25	-0.085	0.93	-0.96	0.34	1.4	0.17	0.03	-0.6	1.7	1.6	0.52	1.9	1	0.2	1.2	-0.085	-0.96	1.4	0.03	-0.6	1.7	1.6	0.52	1.9	1	0.2	1.2
GO:0016772	F	transferase activity, transferring phosphorus-containing groups	1063		7.7	1.6e-14	7.1	1.1e-12	2.4	0.017	4.8	1.3e-06	5.6	2.6e-08	7.6	3.2e-14	3.8	0.00016	5.4	8.2e-08	2.1	0.04	1.6	0.1	1.9	0.059	4.4	1.2e-05	7.7	7.1	2.4	4.8	5.6	7.6	3.8	5.4	2.1	1.6	1.9	4.4	7.7	7.1	2.4	4.8	5.6	7.6	3.8	5.4	2.1
GO:0046914	F	transition metal ion binding	714		-1.4	0.15	-0.14	0.89	1	0.31	2	0.049	1.4	0.17	-0.19	0.85	-2	0.046	-0.93	0.35	0.9	0.37	-1.1	0.25	-3.3	0.001	-0.45	0.65	-1.4	-0.14	1	2	1.4	-0.19	-2	-0.93	0.9	-1.1	-3.3	-0.45	-1.4	-0.14	1	2	1.4	-0.19	-2	-0.93	0.9
GO:0046915	F	transition metal ion transmembrane transporter activity	24		-0.89	0.37	-0.68	0.49	-3.6	0.00029	-1.1	0.28	-1.2	0.22	-1.5	0.14	0.13	0.89	0.54	0.59	0.28	0.78	0.92	0.36	0.47	0.64	-0.28	0.78	-0.89	-0.68	-3.6	-1.1	-1.2	-1.5	0.13	0.54	0.28	0.92	0.47	-0.28	-0.89	-0.68	-3.6	-1.1	-1.2	-1.5	0.13	0.54	0.28
GO:0000041	P	transition metal ion transport	20		-0.63	0.53	-0.73	0.47	-0.71	0.48	-1	0.3	-1.2	0.23	-1.3	0.19	0.12	0.9	0.69	0.49	0.26	0.8	0.84	0.4	0.43	0.67	-0.26	0.8	-0.63	-0.73	-0.71	-1	-1.2	-1.3	0.12	0.69	0.26	0.84	0.43	-0.26	-0.63	-0.73	-0.71	-1	-1.2	-1.3	0.12	0.69	0.26
GO:0006412	P	translation	260		-2	0.041	-3.4	0.0006	-2.8	0.0049	-0.72	0.47	-2.6	0.0099	-3.9	9.5e-05	-0.19	0.85	-0.23	0.81	-0.26	0.8	2.8	0.0057	1.6	0.12	-1	0.32	-2	-3.4	-2.8	-0.72	-2.6	-3.9	-0.19	-0.23	-0.26	2.8	1.6	-1	-2	-3.4	-2.8	-0.72	-2.6	-3.9	-0.19	-0.23	-0.26
GO:0008135	F	translation factor activity, nucleic acid binding	35		-1.9	0.057	-1.5	0.14	-0.33	0.74	-1.1	0.25	-1.8	0.073	-2.4	0.015	-0.082	0.93	0.13	0.9	-0.62	0.53	0.37	0.71	0.57	0.57	-0.52	0.6	-1.9	-1.5	-0.33	-1.1	-1.8	-2.4	-0.082	0.13	-0.62	0.37	0.57	-0.52	-1.9	-1.5	-0.33	-1.1	-1.8	-2.4	-0.082	0.13	-0.62
GO:0003743	F	translation initiation factor activity	22		-0.87	0.39	-0.46	0.64	-0.22	0.83	-0.079	0.94	-0.52	0.6	-1.3	0.21	0.097	0.92	0.47	0.64	-0.95	0.34	0.88	0.38	0.45	0.65	-0.5	0.62	-0.87	-0.46	-0.22	-0.079	-0.52	-1.3	0.097	0.47	-0.95	0.88	0.45	-0.5	-0.87	-0.46	-0.22	-0.079	-0.52	-1.3	0.097	0.47	-0.95
GO:0006414	P	translational elongation	15		-0.69	0.49	-0.55	0.58	0.019	0.98	0.23	0.82	-0.4	0.69	-0.8	0.42	0.11	0.92	-0.43	0.67	0.22	0.82	0.0084	0.99	0.37	0.71	-0.22	0.82	-0.69	-0.55	0.019	0.23	-0.4	-0.8	0.11	-0.43	0.22	0.0084	0.37	-0.22	-0.69	-0.55	0.019	0.23	-0.4	-0.8	0.11	-0.43	0.22
GO:0006413	P	translational initiation	20		-1.1	0.28	-0.48	0.63	-0.25	0.8	-0.18	0.85	-0.49	0.62	-1.3	0.2	0.089	0.93	0.54	0.59	-1	0.31	0.84	0.4	0.43	0.67	-0.5	0.62	-1.1	-0.48	-0.25	-0.18	-0.49	-1.3	0.089	0.54	-1	0.84	0.43	-0.5	-1.1	-0.48	-0.25	-0.18	-0.49	-1.3	0.089	0.54	-1
GO:0004888	F	transmembrane receptor activity	10		1.6	0.11	2	0.045	1.5	0.12	2.8	0.0054	3.2	0.0013	3.6	0.00033	0.58	0.56	-0.35	0.73	0.18	0.86	1.5	0.14	0.99	0.32	3.1	0.0022	1.6	2	1.5	2.8	3.2	3.6	0.58	-0.35	0.18	1.5	0.99	3.1	1.6	2	1.5	2.8	3.2	3.6	0.58	-0.35	0.18
GO:0055085	P	transmembrane transport	403		2.3	0.021	1.8	0.077	1.6	0.11	-0.14	0.89	0.17	0.87	0.045	0.96	0.88	0.38	1.7	0.098	0.96	0.33	0.85	0.39	0.53	0.6	2	0.043	2.3	1.8	1.6	-0.14	0.17	0.045	0.88	1.7	0.96	0.85	0.53	2	2.3	1.8	1.6	-0.14	0.17	0.045	0.88	1.7	0.96
GO:0022857	F	transmembrane transporter activity	334		2.6	0.01	1.6	0.099	0.96	0.34	-0.55	0.58	0.57	0.57	1.4	0.17	1.2	0.25	1.7	0.082	0.63	0.53	0.34	0.74	0.31	0.75	1.7	0.094	2.6	1.6	0.96	-0.55	0.57	1.4	1.2	1.7	0.63	0.34	0.31	1.7	2.6	1.6	0.96	-0.55	0.57	1.4	1.2	1.7	0.63
GO:0006810	P	transport	783		2.2	0.027	0.45	0.66	1.6	0.11	-0.75	0.45	-0.8	0.42	0.11	0.91	1	0.32	1.6	0.11	0.88	0.38	1.8	0.079	1.9	0.062	1.4	0.17	2.2	0.45	1.6	-0.75	-0.8	0.11	1	1.6	0.88	1.8	1.9	1.4	2.2	0.45	1.6	-0.75	-0.8	0.11	1	1.6	0.88
GO:0030133	C	transport vesicle	10		2	0.045	-0.072	0.94	0.16	0.87	0.76	0.45	-0.34	0.73	-0.51	0.61	0.78	0.43	-0.35	0.73	0.18	0.86	0.6	0.55	0.3	0.76	-0.18	0.86	2	-0.072	0.16	0.76	-0.34	-0.51	0.78	-0.35	0.18	0.6	0.3	-0.18	2	-0.072	0.16	0.76	-0.34	-0.51	0.78	-0.35	0.18
GO:0030658	C	transport vesicle membrane	10		2	0.045	-0.072	0.94	0.16	0.87	0.76	0.45	-0.34	0.73	-0.51	0.61	0.78	0.43	-0.35	0.73	0.18	0.86	0.6	0.55	0.3	0.76	-0.18	0.86	2	-0.072	0.16	0.76	-0.34	-0.51	0.78	-0.35	0.18	0.6	0.3	-0.18	2	-0.072	0.16	0.76	-0.34	-0.51	0.78	-0.35	0.18
GO:0005215	F	transporter activity	454		0.27	0.78	-0.29	0.77	0.24	0.81	-2.1	0.037	-0.89	0.37	0.3	0.77	-0.31	0.76	0.29	0.78	-0.23	0.82	-0.64	0.52	0.92	0.36	1.1	0.29	0.27	-0.29	0.24	-2.1	-0.89	0.3	-0.31	0.29	-0.23	-0.64	0.92	1.1	0.27	-0.29	0.24	-2.1	-0.89	0.3	-0.31	0.29	-0.23
GO:0005992	P	trehalose biosynthetic process	17		1.5	0.12	1.9	0.058	1	0.31	-1.3	0.2	0.35	0.73	0.15	0.88	-0.75	0.45	-0.78	0.43	0.24	0.81	-0.86	0.39	-0.91	0.36	-0.93	0.35	1.5	1.9	1	-1.3	0.35	0.15	-0.75	-0.78	0.24	-0.86	-0.91	-0.93	1.5	1.9	1	-1.3	0.35	0.15	-0.75	-0.78	0.24
GO:0005991	P	trehalose metabolic process	18		1.5	0.13	1.8	0.066	1	0.31	-1.1	0.27	0.43	0.67	0.13	0.9	-0.73	0.47	-0.78	0.43	0.24	0.81	-0.79	0.43	-0.86	0.39	-0.92	0.36	1.5	1.8	1	-1.1	0.43	0.13	-0.73	-0.78	0.24	-0.79	-0.86	-0.92	1.5	1.8	1	-1.1	0.43	0.13	-0.73	-0.78	0.24
GO:0004806	F	triglyceride lipase activity	30		3	0.0026	2.9	0.0038	1.1	0.26	1.4	0.16	2.7	0.0075	2.1	0.032	1.8	0.067	1	0.32	0.32	0.75	0.53	0.6	-0.34	0.73	0.73	0.47	3	2.9	1.1	1.4	2.7	2.1	1.8	1	0.32	0.53	-0.34	0.73	3	2.9	1.1	1.4	2.7	2.1	1.8	1	0.32
GO:0043039	P	tRNA aminoacylation	46		-0.69	0.49	-1.6	0.11	-0.76	0.45	-1.4	0.17	-1.5	0.14	-2	0.044	0.014	0.99	0.18	0.86	0.69	0.49	1.3	0.2	0.65	0.51	-0.39	0.7	-0.69	-1.6	-0.76	-1.4	-1.5	-2	0.014	0.18	0.69	1.3	0.65	-0.39	-0.69	-1.6	-0.76	-1.4	-1.5	-2	0.014	0.18	0.69
GO:0006418	P	tRNA aminoacylation for protein translation	45		-0.64	0.52	-1.6	0.11	-0.78	0.44	-1.4	0.17	-1.5	0.14	-2	0.043	0.01	0.99	0.2	0.84	0.69	0.49	1.3	0.21	0.64	0.52	-0.39	0.7	-0.64	-1.6	-0.78	-1.4	-1.5	-2	0.01	0.2	0.69	1.3	0.64	-0.39	-0.64	-1.6	-0.78	-1.4	-1.5	-2	0.01	0.2	0.69
GO:0006399	P	tRNA metabolic process	83		-1.7	0.096	-3	0.0026	-1.2	0.21	-2.2	0.027	-2.7	0.0066	-2.9	0.0041	-0.69	0.49	-0.7	0.49	0.5	0.62	0.74	0.46	0.28	0.78	-0.69	0.49	-1.7	-3	-1.2	-2.2	-2.7	-2.9	-0.69	-0.7	0.5	0.74	0.28	-0.69	-1.7	-3	-1.2	-2.2	-2.7	-2.9	-0.69	-0.7	0.5
GO:0008175	F	tRNA methyltransferase activity	11		0.0079	0.99	-1.1	0.28	-0.95	0.34	-1	0.31	-1.4	0.15	0.06	0.95	0.51	0.61	0.15	0.88	0.19	0.85	-0.12	0.9	-0.51	0.61	-0.19	0.85	0.0079	-1.1	-0.95	-1	-1.4	0.06	0.51	0.15	0.19	-0.12	-0.51	-0.19	0.0079	-1.1	-0.95	-1	-1.4	0.06	0.51	0.15	0.19
GO:0006400	P	tRNA modification	10		0.056	0.96	-1.3	0.18	-1	0.31	-0.73	0.47	-1	0.31	0.85	0.4	0.53	0.6	0.19	0.85	0.18	0.86	-0.19	0.85	-0.56	0.57	-0.18	0.86	0.056	-1.3	-1	-0.73	-1	0.85	0.53	0.19	0.18	-0.19	-0.56	-0.18	0.056	-1.3	-1	-0.73	-1	0.85	0.53	0.19	0.18
GO:0008033	P	tRNA processing	39		-1.7	0.085	-2.7	0.0075	-0.98	0.33	-1.8	0.067	-2.4	0.017	-2	0.043	-1	0.31	-1.2	0.21	0.0013	1	-0.25	0.8	-0.27	0.79	-0.61	0.54	-1.7	-2.7	-0.98	-1.8	-2.4	-2	-1	-1.2	0.0013	-0.25	-0.27	-0.61	-1.7	-2.7	-0.98	-1.8	-2.4	-2	-1	-1.2	0.0013
GO:0015631	F	tubulin binding	41		-0.48	0.63	-0.5	0.62	-0.81	0.42	-0.72	0.47	-2	0.045	-0.3	0.76	0.63	0.53	0.61	0.55	0.94	0.35	-0.6	0.55	-0.09	0.93	-0.49	0.62	-0.48	-0.5	-0.81	-0.72	-2	-0.3	0.63	0.61	0.94	-0.6	-0.09	-0.49	-0.48	-0.5	-0.81	-0.72	-2	-0.3	0.63	0.61	0.94
GO:0000156	F	two-component response regulator activity	38		0.3	0.77	-2.2	0.031	-0.43	0.67	-1.8	0.077	-1.5	0.13	-0.41	0.68	0.37	0.71	-0.43	0.67	0.35	0.72	-0.1	0.92	0.59	0.55	0.5	0.62	0.3	-2.2	-0.43	-1.8	-1.5	-0.41	0.37	-0.43	0.35	-0.1	0.59	0.5	0.3	-2.2	-0.43	-1.8	-1.5	-0.41	0.37	-0.43	0.35
GO:0000155	F	two-component sensor activity	19		0.68	0.49	-0.42	0.68	0.37	0.71	-2	0.042	-1.2	0.21	0.043	0.97	0.71	0.48	-0.48	0.63	0.25	0.8	0.4	0.69	0.42	0.68	0.04	0.97	0.68	-0.42	0.37	-2	-1.2	0.043	0.71	-0.48	0.25	0.4	0.42	0.04	0.68	-0.42	0.37	-2	-1.2	0.043	0.71	-0.48	0.25
GO:0000160	P	two-component signal transduction system (phosphorelay)	44		-0.27	0.79	-2.5	0.013	-0.78	0.43	-2.7	0.0065	-2.1	0.034	-0.51	0.61	-0.05	0.96	-1.1	0.27	0.38	0.7	-0.25	0.81	0.64	0.52	0.51	0.61	-0.27	-2.5	-0.78	-2.7	-2.1	-0.51	-0.05	-1.1	0.38	-0.25	0.64	0.51	-0.27	-2.5	-0.78	-2.7	-2.1	-0.51	-0.05	-1.1	0.38
GO:0000151	C	ubiquitin ligase complex	109		4.5	6.2e-06	6.2	5e-10	2.2	0.026	5	5.3e-07	4.4	9.4e-06	4.2	2.4e-05	2.4	0.015	1.7	0.096	0.6	0.55	3	0.0025	2.6	0.0084	1.8	0.067	4.5	6.2	2.2	5	4.4	4.2	2.4	1.7	0.6	3	2.6	1.8	4.5	6.2	2.2	5	4.4	4.2	2.4	1.7	0.6
GO:0004221	F	ubiquitin thiolesterase activity	12		1.7	0.084	0.6	0.55	0.47	0.64	0.38	0.71	-0.12	0.91	0.59	0.56	0.52	0.6	0.93	0.35	0.2	0.84	0.65	0.51	0.33	0.74	-0.45	0.66	1.7	0.6	0.47	0.38	-0.12	0.59	0.52	0.93	0.2	0.65	0.33	-0.45	1.7	0.6	0.47	0.38	-0.12	0.59	0.52	0.93	0.2
GO:0006511	P	ubiquitin-dependent protein catabolic process	43		3.2	0.0012	1.7	0.084	0.7	0.49	0.66	0.51	-0.32	0.75	0.73	0.46	2.4	0.018	1.9	0.061	0.061	0.95	1.2	0.22	0.63	0.53	-0.51	0.61	3.2	1.7	0.7	0.66	-0.32	0.73	2.4	1.9	0.061	1.2	0.63	-0.51	3.2	1.7	0.7	0.66	-0.32	0.73	2.4	1.9	0.061
GO:0004842	F	ubiquitin-protein ligase activity	109		4.7	2.9e-06	6.2	5e-10	2.3	0.024	5.1	3.3e-07	4.5	7e-06	4.3	1.6e-05	2.4	0.015	1.7	0.096	0.6	0.55	3	0.0025	2.6	0.0084	1.8	0.067	4.7	6.2	2.3	5.1	4.5	4.3	2.4	1.7	0.6	3	2.6	1.8	4.7	6.2	2.3	5.1	4.5	4.3	2.4	1.7	0.6
GO:0035251	F	UDP-glucosyltransferase activity	40		-0.038	0.97	-0.37	0.71	-0.9	0.37	-1.2	0.21	-1	0.3	-1.8	0.07	-0.74	0.46	-1.8	0.067	0.36	0.72	-1.8	0.08	-0.57	0.57	-1.8	0.08	-0.038	-0.37	-0.9	-1.2	-1	-1.8	-0.74	-1.8	0.36	-1.8	-0.57	-1.8	-0.038	-0.37	-0.9	-1.2	-1	-1.8	-0.74	-1.8	0.36
GO:0008194	F	UDP-glycosyltransferase activity	71		1.4	0.15	1.1	0.27	0.12	0.91	0.46	0.65	0.43	0.67	-0.82	0.41	-0.23	0.82	-1.7	0.082	0.48	0.63	-0.38	0.7	0.26	0.8	-1.3	0.19	1.4	1.1	0.12	0.46	0.43	-0.82	-0.23	-1.7	0.48	-0.38	0.26	-1.3	1.4	1.1	0.12	0.46	0.43	-0.82	-0.23	-1.7	0.48
GO:0008762	F	UDP-N-acetylmuramate dehydrogenase activity	28		0.39	0.7	0.25	0.8	-0.33	0.74	0.46	0.64	1.8	0.065	1.6	0.11	-1	0.31	-2.2	0.03	-0.2	0.84	-2.6	0.0085	-6.2	7.3e-10	0.31	0.76	0.39	0.25	-0.33	0.46	1.8	1.6	-1	-2.2	-0.2	-2.6	-6.2	0.31	0.39	0.25	-0.33	0.46	1.8	1.6	-1	-2.2	-0.2
GO:0051082	F	unfolded protein binding	37		2	0.042	2.7	0.0072	2.1	0.033	2.5	0.013	3.3	0.00092	5.3	1.1e-07	3.6	0.00028	6.6	4.4e-11	0.35	0.73	3.3	0.00088	5	6.5e-07	2	0.042	2	2.7	2.1	2.5	3.3	5.3	3.6	6.6	0.35	3.3	5	2	2	2.7	2.1	2.5	3.3	5.3	3.6	6.6	0.35
GO:0031982	C	vesicle	15		2.6	0.01	-0.088	0.93	0.2	0.84	0.83	0.41	-0.26	0.79	-0.53	0.6	0.67	0.5	-0.43	0.67	0.22	0.82	0.73	0.47	0.37	0.71	-0.22	0.82	2.6	-0.088	0.2	0.83	-0.26	-0.53	0.67	-0.43	0.22	0.73	0.37	-0.22	2.6	-0.088	0.2	0.83	-0.26	-0.53	0.67	-0.43	0.22
GO:0030120	C	vesicle coat	15		2.6	0.01	-0.088	0.93	0.2	0.84	0.83	0.41	-0.26	0.79	-0.53	0.6	0.67	0.5	-0.43	0.67	0.22	0.82	0.73	0.47	0.37	0.71	-0.22	0.82	2.6	-0.088	0.2	0.83	-0.26	-0.53	0.67	-0.43	0.22	0.73	0.37	-0.22	2.6	-0.088	0.2	0.83	-0.26	-0.53	0.67	-0.43	0.22
GO:0012506	C	vesicle membrane	15		2.6	0.01	-0.088	0.93	0.2	0.84	0.83	0.41	-0.26	0.79	-0.53	0.6	0.67	0.5	-0.43	0.67	0.22	0.82	0.73	0.47	0.37	0.71	-0.22	0.82	2.6	-0.088	0.2	0.83	-0.26	-0.53	0.67	-0.43	0.22	0.73	0.37	-0.22	2.6	-0.088	0.2	0.83	-0.26	-0.53	0.67	-0.43	0.22
GO:0016192	P	vesicle-mediated transport	58		3.2	0.0012	0.41	0.68	-0.21	0.84	1.2	0.25	-0.01	0.99	0.059	0.95	0.63	0.53	-0.0071	0.99	0.44	0.66	1.4	0.15	1	0.3	0.0015	1	3.2	0.41	-0.21	1.2	-0.01	0.059	0.63	-0.0071	0.44	1.4	1	0.0015	3.2	0.41	-0.21	1.2	-0.01	0.059	0.63	-0.0071	0.44
GO:0070279	F	vitamin B6 binding	51		3.6	0.00036	1.5	0.13	-0.38	0.71	2.3	0.023	1.4	0.17	-0.055	0.96	-1.2	0.23	-1.2	0.25	0.41	0.68	-0.97	0.33	-2.7	0.0078	0.22	0.82	3.6	1.5	-0.38	2.3	1.4	-0.055	-1.2	-1.2	0.41	-0.97	-2.7	0.22	3.6	1.5	-0.38	2.3	1.4	-0.055	-1.2	-1.2	0.41
GO:0019842	F	vitamin binding	61		3.4	0.00057	1.5	0.15	-0.63	0.53	2.2	0.03	1.6	0.11	0.06	0.95	-0.72	0.47	-1.2	0.23	0.45	0.65	-0.65	0.52	-2.3	0.021	0.13	0.9	3.4	1.5	-0.63	2.2	1.6	0.06	-0.72	-1.2	0.45	-0.65	-2.3	0.13	3.4	1.5	-0.63	2.2	1.6	0.06	-0.72	-1.2	0.45
GO:0009110	P	vitamin biosynthetic process	18		0.8	0.42	0.52	0.6	-0.23	0.82	-0.61	0.54	0.12	0.91	0.73	0.46	-0.19	0.85	0.35	0.72	0.24	0.81	0.3	0.77	0.41	0.68	-0.24	0.81	0.8	0.52	-0.23	-0.61	0.12	0.73	-0.19	0.35	0.24	0.3	0.41	-0.24	0.8	0.52	-0.23	-0.61	0.12	0.73	-0.19	0.35	0.24
GO:0006766	P	vitamin metabolic process	18		0.8	0.42	0.52	0.6	-0.23	0.82	-0.61	0.54	0.12	0.91	0.73	0.46	-0.19	0.85	0.35	0.72	0.24	0.81	0.3	0.77	0.41	0.68	-0.24	0.81	0.8	0.52	-0.23	-0.61	0.12	0.73	-0.19	0.35	0.24	0.3	0.41	-0.24	0.8	0.52	-0.23	-0.61	0.12	0.73	-0.19	0.35	0.24
GO:0042364	P	water-soluble vitamin biosynthetic process	18		0.8	0.42	0.52	0.6	-0.23	0.82	-0.61	0.54	0.12	0.91	0.73	0.46	-0.19	0.85	0.35	0.72	0.24	0.81	0.3	0.77	0.41	0.68	-0.24	0.81	0.8	0.52	-0.23	-0.61	0.12	0.73	-0.19	0.35	0.24	0.3	0.41	-0.24	0.8	0.52	-0.23	-0.61	0.12	0.73	-0.19	0.35	0.24
GO:0006767	P	water-soluble vitamin metabolic process	18		0.8	0.42	0.52	0.6	-0.23	0.82	-0.61	0.54	0.12	0.91	0.73	0.46	-0.19	0.85	0.35	0.72	0.24	0.81	0.3	0.77	0.41	0.68	-0.24	0.81	0.8	0.52	-0.23	-0.61	0.12	0.73	-0.19	0.35	0.24	0.3	0.41	-0.24	0.8	0.52	-0.23	-0.61	0.12	0.73	-0.19	0.35	0.24
GO:0016762	F	xyloglucan:xyloglucosyl transferase activity	31		-4.6	4.6e-06	-5.7	9.2e-09	-1.4	0.16	-5.6	2.2e-08	-5.6	1.8e-08	-7.6	4.1e-14	-5.7	9.8e-09	-9.4	4e-21	-7.8	5.2e-15	-8.4	5e-17	-3.6	0.00028	-0.61	0.54	-4.6	-5.7	-1.4	-5.6	-5.6	-7.6	-5.7	-9.4	-7.8	-8.4	-3.6	-0.61	-4.6	-5.7	-1.4	-5.6	-5.6	-7.6	-5.7	-9.4	-7.8
GO:0008270	F	zinc ion binding	388		-0.29	0.77	0.87	0.38	1.3	0.2	0.6	0.55	-0.23	0.82	0.065	0.95	0.06	0.95	0.75	0.45	1.3	0.18	2.3	0.024	1.3	0.18	-0.67	0.5	-0.29	0.87	1.3	0.6	-0.23	0.065	0.06	0.75	1.3	2.3	1.3	-0.67	-0.29	0.87	1.3	0.6	-0.23	0.065	0.06	0.75	1.3
[truncated: 3 more columns]
